# Supplementary material for: Revealing protein networks and gene-drug connectivity in cancer from direct information
Source: Sci Rep. 2017 Jun 16;7:3739. doi: 10.1038/s41598-017-04001-3 (PMC5473890; doi:10.1038/s41598-017-04001-3)
Supplement: Supplementary file 2 — Datasets 1-11 [file 41598_2017_4001_MOESM2_ESM.xls]

## Sheet: Supplementay Table S1
Supplementary Table S1. List of 190 proteins. Protein expression levels measured by 190 antibodies on reverse phase protein arrays (RPPA) are downloaded from TCPA database.
No.	RPPA Antibodies
1	14_3_3_beta
2	14_3_3_epsilon
3	14_3_3_zeta
4	4E_BP1
5	4E_BP1_pS65
6	4E_BP1_pT37T46
7	4E_BP1_pT70
8	53BP1
9	A_Raf_pS299
10	ACC_pS79
11	ACC1
12	Acetyl_a_Tubulin_Lys40
13	ACVRL1
14	Akt
15	Akt_pS473
16	Akt_pT308
17	AMPK_alpha
18	AMPK_pT172
19	Annexin_1
20	Annexin_VII
21	AR
22	ARHI
23	ARID1A
24	ASNS
25	ATM
26	B_Raf
27	Bad_pS112
28	Bak
29	Bap1_c_4
30	Bax
31	Bcl_2
32	Bcl_xL
33	Beclin
34	beta_Catenin
35	Bid
36	Bim
37	BRCA2
38	c_Jun_pS73
39	c_Kit
40	c_Met_pY1235
41	c_Myc
42	C_Raf
43	C_Raf_pS338
44	Caspase_7_cleavedD198
45	Caveolin_1
46	CD20
47	CD31
48	CD49b
49	CDK1
50	Chk1
51	Chk1_pS345
52	Chk2
53	Chk2_pT68
54	cIAP
55	Claudin_7
56	Collagen_VI
57	Cyclin_B1
58	Cyclin_D1
59	Cyclin_E1
60	Cyclin_E2
61	DJ_1
62	Dvl3
63	E_Cadherin
64	eEF2
65	eEF2K
66	EGFR
67	EGFR_pY1068
68	EGFR_pY1173
69	eIF4E
70	eIF4G
71	ER_alpha
72	ER_alpha_pS118
73	ERK2
74	ETS_1
75	FASN
76	Fibronectin
77	FoxM1
78	FOXO3a
79	FOXO3a_pS318_S321
80	G6PD
81	GAB2
82	GAPDH
83	GATA3
84	GSK3_alpha_beta
85	GSK3_alpha_beta_pS21_S9
86	GSK3_pS9
87	HER2
88	HER2_pY1248
89	HER3
90	HER3_pY1289
91	Heregulin
92	HSP70
93	IGFBP2
94	INPP4B
95	IRS1
96	JNK_pT183_Y185
97	JNK2
98	Ku80
99	Lck
100	LKB1
101	MAPK_pT202_Y204
102	MEK1
103	MEK1_pS217_S221
104	MIG_6
105	Mre11
106	mTOR
107	mTOR_pS2448
108	MYH11
109	Myosin_IIa_pS1943
110	N_Cadherin
111	N_Ras
112	NDRG1_pT346
113	NF_kB_p65_pS536
114	NF2
115	Notch1
116	P_Cadherin
117	p21
118	p27
119	p27_pT157
120	p27_pT198
121	p38_MAPK
122	p38_pT180_Y182
123	p53
124	p62_LCK_ligand
125	p70S6K
126	p70S6K_pT389
127	p90RSK
128	p90RSK_pT359_S363
129	PAI_1
130	Paxillin
131	PCNA
132	PDCD4
133	PDK1
134	PDK1_pS241
135	PEA_15
136	PEA15_pS116
137	PI3K_p110_alpha
138	PI3K_p85
139	PKC_alpha
140	PKC_alpha_pS657
141	PKC_delta_pS664
142	PKC_pan_BetaII_pS660
143	PR
144	PRAS40_pT246
145	PRDX1
146	PREX1
147	PTEN
148	Rab_25
149	Rab11
150	Rad50
151	Rad51
152	Raptor
153	Rb_pS807_S811
154	RBM15
155	Rictor
156	Rictor_pT1135
157	S6
158	S6_pS235_S236
159	S6_pS240_S244
160	SCD1
161	SF2
162	Shc_pY317
163	Smad1
164	Smad3
165	Smad4
166	Src
167	Src_pY416
168	Src_pY527
169	STAT3_pY705
170	STAT5_alpha
171	Stathmin
172	Syk
173	TAZ
174	TIGAR
175	Transglutaminase
176	TFRC
177	TSC1
178	Tuberin
179	Tuberin_pT1462
180	VEGFR2
181	VHL
182	XBP1
183	XRCC1
184	YAP
185	YAP_pS127
186	YB_1
187	YB_1_pS102
188	JAB1
189	MSH2
190	MSH6

## Sheet: Supplementary Table S2
Table S2. List of Top 100 protein-protein pairs obtained by DI method. 18,528 pairwise protein pairs are ranked in the descending order of DI values. The self coupling and repeating but differently modified protein pairs are removed from the list. The annotation of each interactions is obtained by manual literature search with PMID, authors, journal, and year provided, and also conducted by autom…
Ranking	Protein1	Protein2	Interaction Type	PMID	Information	Neighborhood	Fusion	Coocurence	Coexpression	Experimental	Database	Textmining	Combined_score
1	MSH2	MSH6	Binary	8942985	Acharya S, Proc Natl Acad Sci U S A, 1996	0	0	0.164	0.157	0.999	0.9	0.317	0.999
2	MYH11	Rictor	Weak	23902989;15268862	Umeki D, J Pharmacol Sci, 2013;Sarbassov DD, Curr Biol, 2004	0	0	0	0	0	0	0	0
3	ARID1A	CDK1	Weak	25695927	Kato S, Cell Cycle, 2015	0	0	0	0	0	0	0	0
4	EGFR_pY1068	HER2_pY1248	Binary	12686539	Hendriks BS, J Biol Chem, 2003;	0	0	0	0	0.999	0.9	0.052	0.999
5	beta_Catenin	E_Cadherin	Binary	11348595	Huber AH, Cell, 2001	0	0	0	0	0.999	0.9	0.986	0.999
6	ETS_1	PEA15_pS116	Regulatory	17658892	Callaway K, Biochemistry, 2007	0	0	0	0	0	0	0	0
7	ACC1	FASN	Regulatory	19047759	Wakil SJ, J Lipid Res, 2009	0	0	0	0	0	0	0	0
8	MAPK_pT202_Y204	MEK1_pS217_S221	Binary	8019005	Gardner AM, Mol Biol Cell, 1994	0	0	0.075	0	0.999	0.9	0.318	0.999
9	Cyclin_B1	FoxM1	Regulatory	11682060	Leung TW, FEBS Lett, 2001	0	0	0	0.114	0.596	0.9	0.937	0.997
10	AR	ER_alpha	Binary	22922989	Izumi K, Int J Oncol, 2012	0	0	0	0	0.576	0.9	0.279	0.968
11	Claudin_7	E_Cadherin	Regulatory	17255337	Lioni M, Am J Pathol, 2007	0	0	0	0.074	0	0	0.912	0.915
12	Akt_pS473	GSK3_pS9	Binary	12434148	Yang J, Nat Struct Biol, 2002	0	0	0	0	0.997	0.9	0.332	0.999
13	mTOR	Raptor	Binary	16567652	Mostov KE, Proc Natl Acad Sci U S A, 2006	0	0	0	0.168	0.999	0.9	0.996	0.999
14	ER_alpha_pS118	PR	Binary	24469035	Daniel AR, Oncogene, 2015	0	0	0	0	0.812	0.9	0.272	0.985
15	CDK1	TIGAR	Weak	22782351	Madan E, Br J Cancer, 2012	0	0	0	0	0	0	0	0
16	Bak	Cyclin_E2	Regulatory	19056676	Garrofé-Ochoa X, Mol Cancer Ther, 2008	0	0	0	0	0	0	0.239	0.239
17	HER2_pY1248	Src_pY416	Binary	21776389	Sen B, J Signal Transduct, 2011	0	0	0	0	0.984	0.9	0.278	0.998
18	GAB2	MIG_6	Regulatory	16247031	Pante G, J Cell Biol, 2005	0	0	0	0	0	0	0	0
19	Bap1_c_4	eIF4G	Predicted			0	0	0	0	0	0	0	0
20	GSK3_pS9	Tuberin_pT1462	Binary	12511557	Mak BC, J Biol Chem, 2003	0	0	0	0	0.814	0.9	0.949	0.998
21	GATA3	INPP4B	Predicted			0	0	0	0	0	0	0	0
22	ARHI	JAB1	Predicted			0	0	0	0	0	0	0	0
23	14_3_3_beta	ACVRL1	Binary	11172812	McGonigle S, FEBS Lett, 2001	0	0	0	0	0	0	0	0
24	Bcl_2	Bim	Binary	9430630	OConnor L, EMBO J, 1998	0	0	0	0	0.999	0.9	0.961	0.999
25	ACVRL1	ARHI	Predicted			0	0	0	0	0	0	0	0
26	Claudin_7	Rab_25	Weak	25500541	Bhat AA, Oncogene, 2015	0	0	0	0	0	0	0.158	0.158
27	x4E_BP1_pT37T46	Rb_pS807_S811	Weak	25659819	Chatterjee A, Cancer Lett, 2015	0	0	0	0	0	0	0.197	0.197
28	ARID1A	Cyclin_D1	Weak	25695927	Kato S, Cell Cycle, 2015	0	0	0	0	0	0	0.159	0.159
29	B_Raf	eIF4G	Weak	25079330	Boussemart L, Nature, 2014	0	0	0	0	0	0	0	0
30	Chk2_pT68	p27_pT157	Weak	16437383	Ribeiro-Silva A, Histol Histopathol, 2006	0	0	0	0	0	0	0.469	0.469
31	RBM15	MSH6	Predicted			0	0	0	0	0	0	0	0
32	Bid	HSP70	Regulatory	11971973	Gabai VL, Mol Cell Biol, 2002	0	0	0	0	0	0	0	0
33	Fibronectin	p21	Weak	24561527	Jagadeeshan S, Oncogene, 2015	0	0	0	0	0	0	0.212	0.212
34	Caveolin_1	MYH11	Predicted			0	0	0	0	0	0	0	0
35	ARID1A	Bid	Weak	N/A	Suet Yan Kwan, Texas Medical Center Library, 2015	0	0	0	0	0	0	0	0
36	Bak	Smad3	Predicted			0	0	0	0	0	0	0.228	0.228
37	N_Cadherin	PEA15_pS116	Weak	23552738	Lee J, Oncogenesis, 2012	0	0	0	0	0	0	0	0
38	ERK2	PEA_15	Binary	23575685	Mace PD, Nat Commun, 2013	0	0	0	0	0.98	0	0.222	0.983
39	x4E_BP1	eIF4E	Binary	18955708	Choo AY, Proc Natl Acad Sci U S A, 2008	0	0	0	0	0.999	0.9	0.993	0.999
40	Cyclin_B1	FASN	Predicted			0	0	0	0	0	0	0.23	0.23
41	EGFR_pY1068	Shc_pY317	Binary	7518560	Batzer AG, Mol Cell Biol, 1994	0	0	0	0	0.999	0.9	0.989	0.999
42	x14_3_3_beta	ARHI	Predicted			0	0	0	0	0.224	0	0.199	0.351
43	STAT5_alpha	Tuberin	Weak	25592035	Saleiro D, Trends Immunol, 2015	0	0	0	0	0	0	0.158	0.158
44	mTOR	Tuberin	Binary	12172555	Gao X, Nat Cell Biol, 2002	0	0	0	0.076	0.3	0.9	0.986	0.999
45	N_Ras	JAB1	Regulatory	23127558	Tsujimoto I, FEBS Lett, 2012	0	0	0	0	0	0	0	0
46	GATA3	PREX1	Predicted			0	0	0	0	0	0	0	0
47	Akt_pS473	Tuberin_pT1462	Binary	19143635	Huang J, Biochem Soc Trans, 2009	0	0	0	0	0.936	0.9	0.99	0.999
48	AR	GATA3	Regulatory	18212046	Bhardwaj A, Mol Cell Biol, 2008	0	0	0	0	0	0	0.309	0.309
49	S6_pS235_S236	YB_1_pS102	Weak	19036157	Stratford AL, Breast Cancer Res, 2008	0	0	0	0	0	0	0.228	0.228
50	MAPK_pT202_Y204	Src_pY527	Binary	21776389	Sen B, J Signal Transduct, 2011	0	0	0.111	0	0.194	0.9	0.315	0.948
51	Chk2_pT68	p53	Binary	15659650	Ou YH, Mol Biol Cell, 2005	0	0	0	0	0.996	0.9	0.973	0.999
52	FoxM1	MSH6	Weak	22094256	Anders L, Cancer Cell, 2011	0	0	0	0	0	0	0	0
53	eEF2	ETS_1	Predicted			0	0	0	0	0	0	0	0
54	Ku80	RBM15	Predicted			0	0	0	0	0	0	0	0
55	c_Myc	XBP1	Weak	N/A	Lauren M. McDaniel, Cancer Research, 2010	0	0	0	0	0	0	0.412	0.412
56	NF_kB_p65_pS536	Tuberin_pT1462	Regulatory	26374334	Gao Y, Mol Cancer Res, 2015	0	0	0	0	0	0	0	0
57	C_Raf_pS338	HER3_pY1289	Weak	23365119	Montero-Conde C, Cancer Discov, 2013	0	0	0	0	0.363	0	0.278	0.537
58	Heregulin	N_Ras	Weak	19103753	Proietti CJ, Mol Cell Biol, 2009	0	0	0	0	0	0	0.17	0.17
59	N_Ras	SF2	Predicted			0	0	0	0	0	0	0.191	0.191
60	ARID1A	PR	Weak	26378916	Kim TH, PLoS Genet, 2015	0	0	0	0	0.576	0	0.834	0.926
61	Caveolin_1	Rictor	Binary	18283322	Campbell L, Br J Cancer, 2008	0	0	0	0	0	0	0	0
62	PCNA	Rad51	Binary	N/A	Gary M. Kupfer, Blood, 2013	0	0	0	0.112	0.664	0.9	0.73	0.99
63	ARHI	N_Ras	Weak	12771940	Luo RZ, Oncogene, 2003	0	0	0	0	0	0	0.157	0.157
64	eEF2	PEA15_pS116	Predicted			0	0	0	0	0	0	0	0
65	ACVRL1	JAB1	Predicted			0	0	0	0	0	0	0	0
66	eIF4E	MEK1	Regulatory	9654048	Kleijn M, Eur J Biochem, 1998	0	0	0	0	0	0	0.27	0.27
67	MEK1_pS217_S221	p38_pT180_Y182	Regulatory	11823456	Robinson FL, J Biol Chem, 2002	0	0	0.133	0	0.804	0.9	0.282	0.987
68	Caspase_7_cleavedD198	Lck	Weak	10490833	Belka C, Oncogene, 1999	0	0	0	0	0	0	0	0
69	Dvl3	p21	Weak	12165471; 24658305	Luo ZG, Neuron, 2002; Rane CK, Small GTPases, 2014	0	0	0	0	0	0	0	0
70	c_Met_pY1235	Chk2_pT68	Predicted			0	0	0	0	0	0	0.223	0.223
71	ARID1A	Bcl_xL	Predicted			0	0	0	0	0	0	0	0
72	Cyclin_B1	PCNA	Binary	11559705	Ando T, J Biol Chem, 2001	0	0	0	0.274	0.807	0	0.846	0.976
73	Fibronectin	PAI_1	Regulatory	18445685	Vial D, J Cell Sci, 2008	0	0	0	0	0	0.9	0.407	0.938
74	Claudin_7	TIGAR	Predicted			0	0	0	0	0	0	0	0
75	DJ_1	PEA_15	Predicted			0	0	0	0	0	0	0	0
76	Chk1	Stathmin	Predicted			0	0	0	0	0	0	0	0
77	Bak	EGFR_pY1173	Weak	17487368	Takaoka S, Int J Oncol, 2007	0	0	0	0	0	0	0.561	0.561
78	N_Ras	SCD1	Predicted			0	0	0	0	0	0	0	0
79	PRAS40_pT246	Tuberin_pT1462	Regulatory	22354785	Wiza C, Am J Physiol Endocrinol Metab, 2012	0	0	0	0	0	0	0.721	0.721
80	EGFR_pY1068	Src_pY416	Binary	21776389	Sen B, J Signal Transduct, 2011	0	0	0	0	0.999	0.9	0.294	0.999
81	CDK1	Cyclin_B1	Binary	14593728	Porter LA, Prog Cell Cycle Res, 2003	0	0	0	0.661	0.999	0.9	0.994	0.999
82	Claudin_7	VHL	Predicted			0	0	0	0	0	0	0	0
83	Mre11	Stathmin	Predicted			0	0	0	0	0	0	0	0
84	Bad_pS112	PRAS40_pT246	Regulatory	17457363	Yu F, J Cereb Blood Flow Metab, 2008	0	0	0	0	0	0	0	0
85	GSK3_alpha_beta_pS21_S9	NF_kB_p65_pS536	Regulatory	18261723	Götschel F, Exp Cell Res, 2008	0	0	0	0	0.579	0	0.848	0.933
86	C_Raf_pS338	Chk1	Weak	18614762	Dai Y, Blood, 2008	0	0	0	0	0	0	0	0
87	p90RSK_pT359_S363	YB_1_pS102	Regulatory	23851501	Panupinthu N, Oncogene, 2014	0	0	0	0	0.576	0	0.859	0.937
88	Lck	Syk	Regulatory	16474166	Chakraborty G, J Biol Chem, 2006	0	0	0	0	0.984	0.9	0.24	0.998
89	c_Met_pY1235	EGFR_pY1173	Regulatory	19240370	Puri N, J Carcinog, 2008	0	0	0	0	0.955	0	0.356	0.972
90	CD20	Cyclin_D1	Predicted			0	0	0	0	0	0	0.212	0.212
91	Akt_pS473	MAPK_pT202_Y204	Weak	12048182	Moelling K, J Biol Chem, 2002	0	0	0	0	0.27	0	0.313	0.497
92	ER_alpha	GATA3	Regulatory	23172872	Theodorou V, Genome Res, 2013	0	0	0	0	0	0	0.581	0.581
93	ARID1A	C_Raf_pS338	Predicted			0	0	0	0	0	0	0	0
94	ER_alpha	HER3_pY1289	Weak	21492444	Lindberg K, Breast Cancer Res, 2011	0	0	0	0	0.149	0	0.635	0.676
95	Chk2_pT68	Mre11	Binary	15845385	Kim ST, Biochem Biophys Res Commun, 2005	0	0	0	0	0	0.9	0.88	0.987
96	CD20	ETS_1	Predicted			0	0	0	0	0	0	0	0
97	x4E_BP1_pT37T46	GSK3_alpha_beta_pS21_S9	Binary	23584478	Shin S, Oncogene, 2014	0	0	0	0	0.113	0	0.544	0.578
98	AR	FASN	Regulatory	19318631	Migita T, J Natl Cancer Inst, 2009	0	0	0	0	0	0	0.459	0.459
99	CD31	Mre11	Predicted			0	0	0	0	0	0	0	0
100	Cyclin_B1	MSH6	Predicted			0	0	0	0.089	0	0	0.241	0.278

## Sheet: Supplementary Table S3
Supplementary Table S3. List of Top 100 protein-protein pairs obtained by MI method. 18,528 pairwise protein pairs are ranked in the descending order of MI values. The self coupling and repeating but differently modified protein pairs are removed from the list. The annotation of each interactions is obtained by manual literature search with PMID, authors, journal, and year provided, and also cond…
Ranking	Protein1	Protein2	Interaction Type	PMID	Information	Neighborhood	Fusion	Coocurence	Coexpression	Experimental	Database	Textmining	Combined_score
1	ACC1	FASN	Regulatory	19047759	Wakil SJ, J Lipid Res, 2009	0	0	0	0	0	0	0	0
2	Claudin_7	E_Cadherin	Regulatory	17255337	Lioni M, Am J Pathol, 2007	0	0	0	0.074	0	0	0.912	0.915
3	ARID1A	CDK1	Weak	25695927	Kato S, Cell Cycle, 2015	0	0	0	0	0	0	0	0
4	ETS_1	PEA15_pS116	Regulatory	17658892	Callaway K, Biochemistry, 2007	0	0	0	0	0	0	0	0
5	MYH11	Rictor	Weak	23902989;15268862	Umeki D, J Pharmacol Sci, 2013;Sarbassov DD, Curr Biol, 2004	0	0	0	0	0	0	0	0
6	Akt_pS473	GSK3_pS9	Binary	12434148	Yang J, Nat Struct Biol, 2002	0	0	0	0	0.997	0.9	0.332	0.999
7	AR	ER_alpha	Binary	22922989	Izumi K, Int J Oncol, 2012	0	0	0	0	0.576	0.9	0.279	0.968
8	Cyclin_B1	FASN	Predicted			0	0	0	0	0	0	0.23	0.23
9	EGFR_pY1068	HER2_pY1248	Binary	12686539	Hendriks BS, J Biol Chem, 2003;	0	0	0	0	0.999	0.9	0.052	0.999
10	Cyclin_B1	FoxM1	Regulatory	11682060	Leung TW, FEBS Lett, 2001	0	0	0	0.114	0.596	0.9	0.937	0.997
11	Claudin_7	Rab_25	Weak	25500541	Bhat AA, Oncogene, 2015	0	0	0	0	0	0	0.158	0.158
12	Cyclin_B1	TFRC	Predicted			0	0	0	0	0	0	0.197	0.197
13	Chk2	Cyclin_B1	Weak	15048074	Castedo M, Oncogene, 2004	0	0	0	0.479	0.193	0	0.803	0.91
14	GSK3_pS9	Tuberin_pT1462	Binary	12511557	Mak BC, J Biol Chem, 2003	0	0	0	0	0.814	0.9	0.949	0.998
15	Cyclin_B1	MSH6	Predicted			0	0	0	0.089	0	0	0.241	0.278
16	RBM15	MSH6	Predicted			0	0	0	0	0	0	0	0
17	beta_Catenin	E_Cadherin	Binary	11348595	Huber AH, Cell, 2001	0	0	0	0	0.999	0.9	0.986	0.999
18	Caveolin_1	MYH11	Predicted			0	0	0	0	0	0	0	0
19	MSH2	MSH6	Binary	8942985	Acharya S, Proc Natl Acad Sci U S A, 1996	0	0	0.164	0.157	0.999	0.9	0.317	0.999
20	eEF2	TFRC	Predicted			0	0	0	0	0	0	0.205	0.205
21	ASNS	Cyclin_B1	Predicted			0	0	0	0	0	0	0	0
22	ER_alpha	GATA3	Regulatory	23172872	Theodorou V, Genome Res, 2013	0	0	0	0	0	0	0.581	0.581
23	Akt_pS473	Tuberin_pT1462	Binary	19143635	Huang J, Biochem Soc Trans, 2009	0	0	0	0	0.936	0.9	0.99	0.999
24	Claudin_7	VHL	Predicted			0	0	0	0	0	0	0	0
25	Acetyl_a_Tubulin_Lys40	PKC_alpha_pS657	Regulatory	24574051	De S, Cytoskeleton (Hoboken), 2014	0	0	0	0	0	0	0	0
26	x53BP1	RBM15	Weak	N/A	Sakiko Suzuki, Blood, 2015	0	0	0	0	0	0	0	0
27	ACC1	Cyclin_B1	Predicted			0	0	0	0	0	0	0	0
28	MAPK_pT202_Y204	MEK1_pS217_S221	Binary	8019005	Gardner AM, Mol Biol Cell, 1994	0	0	0.075	0	0.999	0.9	0.318	0.999
29	MAPK_pT202_Y204	Src_pY527	Binary	21776389	Sen B, J Signal Transduct, 2011	0	0	0.111	0	0.194	0.9	0.315	0.948
30	Bap1_c_4	RBM15	Predicted			0	0	0	0	0	0	0	0
31	Bap1_c_4	eIF4G	Predicted			0	0	0	0	0	0	0	0
32	Cyclin_B1	PCNA	Binary	11559705	Ando T, J Biol Chem, 2001	0	0	0	0.274	0.807	0	0.846	0.976
33	Acetyl_a_Tubulin_Lys40	ERK2	Regulatory	11687949	Harrison RE, Neoplasia, 2001	0	0	0	0	0.077	0	0.211	0.241
34	GATA3	INPP4B	Predicted			0	0	0	0	0	0	0	0
35	AR	GATA3	Regulatory	18212046	Bhardwaj A, Mol Cell Biol, 2008	0	0	0	0	0	0	0.309	0.309
36	FASN	GATA3	Weak	26797605	Moseti D, Int J Mol Sci, 2016	0	0	0	0	0.089	0	0.125	0.168
37	ERK2	PKC_alpha	Regulatory	8798560	Ueda Y, J Biol Chem, 1996	0	0	0	0	0.347	0.9	0.245	0.948
38	Claudin_7	ER_alpha	Weak	23180307	Poon CE, Histochem Cell Biol, 2013	0	0	0	0	0	0	0.193	0.193
39	FoxM1	MSH6	Weak	22094256	Anders L, Cancer Cell, 2011	0	0	0	0	0	0	0	0
40	Akt_pS473	MAPK_pT202_Y204	Weak	12048182	Moelling K, J Biol Chem, 2002	0	0	0	0	0.27	0	0.313	0.497
41	MYH11	PKC_alpha_pS657	Predicted			0	0	0	0	0.149	0	0.131	0.228
42	Cyclin_B1	NDRG1_pT346	Predicted			0	0	0	0	0	0	0	0
43	Ku80	RBM15	Predicted			0	0	0	0	0	0	0	0
44	E_Cadherin	VHL	Weak	16585181	Esteban MA, Cancer Res, 2006	0	0	0	0	0.564	0	0.472	0.759
45	Acetyl_a_Tubulin_Lys40	PEA_15	Predicted			0	0	0	0	0	0	0	0
46	ARID1A	Cyclin_D1	Weak	25695927	Kato S, Cell Cycle, 2015	0	0	0	0	0	0	0.159	0.159
47	FASN	NDRG1_pT346	Predicted			0	0	0	0	0.299	0	0.118	0.355
48	Acetyl_a_Tubulin_Lys40	VHL	Regulatory	20388653	Duchi S, Development, 2010	0	0	0	0	0	0	0	0
49	Rab_25	VHL	Predicted			0	0	0	0	0	0	0	0
50	Acetyl_a_Tubulin_Lys40	E_Cadherin	Weak	16608875	Stehbens SJ, J Cell Sci, 2006	0	0	0	0	0	0	0	0
51	Bap1_c_4	MSH6	Predicted			0	0	0	0.181	0	0	0	0.181
52	Cyclin_B1	eIF4G	Regulatory	24248602	Dobrikov MI, Mol Cell Biol, 2014	0	0	0	0	0	0	0.657	0.657
53	AR	FASN	Regulatory	19318631	Migita T, J Natl Cancer Inst, 2009	0	0	0	0	0	0	0.459	0.459
54	EGFR	ER_alpha	Binary	20935677	Zhang XT, Oncogene, 2011	0	0	0	0	0.924	0	0.973	0.997
55	EGFR_pY1068	NDRG1_pT346	Regulatory	25860930	Liu W, Oncotarget, 2015	0	0	0	0	0	0	0.242	0.242
56	x53BP1	Bap1_c_4	Predicted			0	0	0	0	0	0	0	0
57	ERK2	PEA_15	Binary	23575685	Mace PD, Nat Commun, 2013	0	0	0	0	0.98	0	0.222	0.983
58	x14_3_3_beta	ACVRL1	Binary	11172812	McGonigle S, FEBS Lett, 2001	0	0	0	0	0	0	0	0
59	Claudin_7	TIGAR	Predicted			0	0	0	0	0	0	0	0
60	eEF2	PEA15_pS116	Predicted			0	0	0	0	0	0	0	0
61	eIF4G	MSH6	Predicted			0	0	0	0	0	0	0	0
62	PEA_15	PKC_alpha	Binary	8449955	Araujo H, J Biol Chem, 1993	0	0	0	0	0.576	0	0.074	0.59
63	Acetyl_a_Tubulin_Lys40	PKC_delta_pS664	Regulatory	24574051	De S, Cytoskeleton (Hoboken), 2014	0	0	0	0	0	0	0	0
64	E_Cadherin	Rab_25	Weak	23722651	Zhang J, Carcinogenesis, 2013	0	0	0	0	0	0	0.191	0.191
65	Claudin_7	PKC_alpha	Predicted			0	0	0	0	0	0	0	0
66	x4E_BP1_pT37T46	Rb_pS807_S811	Weak	25659819	Chatterjee A, Cancer Lett, 2015	0	0	0	0	0	0	0.197	0.197
67	Caveolin_1	Rictor	Binary	18283322	Campbell L, Br J Cancer, 2008	0	0	0	0	0	0	0	0
68	ARHI	N_Ras	Weak	12771940	Luo RZ, Oncogene, 2003	0	0	0	0	0	0	0.157	0.157
69	B_Raf	eIF4G	Weak	25079330	Boussemart L, Nature, 2014	0	0	0	0	0	0	0	0
70	Acetyl_a_Tubulin_Lys40	PREX1	Predicted			0	0	0	0	0	0	0	0
71	x53BP1	eIF4G	Predicted			0	0	0	0	0	0	0	0
72	Cyclin_B1	GAPDH	Predicted			0	0	0	0.077	0.567	0	0.608	0.829
73	CDK1	TIGAR	Weak	22782351	Madan E, Br J Cancer, 2012	0	0	0	0	0	0	0	0
74	Claudin_7	ERK2	Weak	21641901	Lu Z, Exp Cell Res, 2011	0	0	0	0	0	0	0.214	0.214
75	ACVRL1	ARHI	Predicted			0	0	0	0	0	0	0	0
76	E_Cadherin	PKC_alpha	Weak	12107059	Le TL, Am J Physiol Cell Physiol, 2002	0	0	0	0	0	0.8	0.243	0.842
77	Caspase_7_cleavedD198	Cyclin_B1	Weak	9618490	Zhou BB, Proc Natl Acad Sci U S A, 1998	0	0	0	0	0	0	0.23	0.23
78	x4E_BP1_pT37T46	GSK3_alpha_beta_pS21_S9	Binary	23584478	Shin S, Oncogene, 2014	0	0	0	0	0.113	0	0.544	0.578
79	mTOR	Tuberin	Binary	12172555	Gao X, Nat Cell Biol, 2002	0	0	0	0.076	0.3	0.9	0.986	0.999
80	eEF2K	eIF4G	Predicted			0	0	0	0	0	0	0.394	0.394
81	ER_alpha	PKC_alpha	Regulatory	24366551	Kim S, Oncol Rep, 2014	0	0	0	0	0	0	0.267	0.267
82	STAT5_alpha	Tuberin	Weak	25592035	Saleiro D, Trends Immunol, 2015	0	0	0	0	0	0	0.158	0.158
83	ER_alpha	TIGAR	Predicted			0	0	0	0	0	0	0	0
84	x53BP1	B_Raf	Predicted			0	0	0	0.181	0	0	0	0.181
85	ARHI	JAB1	Predicted			0	0	0	0	0	0	0	0
86	Bid	HSP70	Regulatory	11971973	Gabai VL, Mol Cell Biol, 2002	0	0	0	0	0	0	0	0
87	x14_3_3_beta	ARHI	Predicted			0	0	0	0	0.224	0	0.199	0.351
88	FASN	MIG_6	Predicted			0	0	0	0	0	0	0	0
89	GSK3_pS9	PKC_pan_BetaII_pS660	Binary	1324914	Goode N, J Biol Chem, 1992	0	0	0	0	0.868	0	0.152	0.888
90	GSK3_pS9	PRAS40_pT246	Predicted			0	0	0	0	0	0	0.329	0.329
91	Acetyl_a_Tubulin_Lys40	Myosin_IIa_pS1943	Binary	21712373	Rump A, J Cell Sci, 2011	0	0	0	0	0	0	0.438	0.438
92	ER_alpha	PR	Binary	24469035	Daniel AR, Oncogene, 2015	0	0	0	0	0.812	0.9	0.272	0.985
93	Akt	STAT5_alpha	Regulatory	15833084	Nyga R, Biochem J, 2005	0	0	0	0	0	0	0.984	0.984
94	x53BP1	Ku80	Predicted			0	0	0	0	0.356	0	0.712	0.806
95	RBM15	S6	Predicted			0	0	0	0	0	0	0	0
96	GATA3	PKC_alpha_pS657	Weak	17111354	Stevens L, Eur J Immunol, 2006	0	0	0	0	0	0	0.257	0.257
97	Heregulin	N_Ras	Weak	19103753	Proietti CJ, Mol Cell Biol, 2009	0	0	0	0	0	0	0.17	0.17
98	Acetyl_a_Tubulin_Lys40	MYH11	Predicted			0	0	0	0	0	0	0.408	0.408
99	N_Ras	JAB1	Regulatory	23127558	Tsujimoto I, FEBS Lett, 2012	0	0	0	0	0	0	0	0
100	GSK3_alpha_beta_pS21_S9	NF_kB_p65_pS536	Binary	21217772	Neumann M, Oncogene, 2011	0	0	0	0	0.579	0	0.848	0.933

## Sheet: Supplementary Table S4
Supplementary Table S4. List of original Top 200 protein pairs obtained by DI method with nomial p-values and FDRs corrected by Benjamini-Hochberg method. 18,528 pairwise protein pairs are ranked in the descending order of DI values. This list contains self couping protein pairs and repeating but differently modified protein pairs.
No.	Protein1	Protein2	DI values	Negative natural logarithm of DI values	Nominal p-value	FDR (Benjamini-Hochberg)
1	PKC_alpha	PKC_alpha_pS657	0.376469	0.97692	1.49913e-59	2.6917e-55	Used for Survival Analysis
2	S6_pS235_S236	S6_pS240_S244	0.342132	1.07256	6.78194e-58	6.08848e-54
3	GSK3_alpha_beta_pS21_S9	GSK3_pS9	0.290606	1.23579	3.99338e-55	2.39004e-51
4	ACC_pS79	ACC1	0.239985	1.42718	5.75632e-52	2.58387e-48
5	Akt_pS473	Akt_pT308	0.200671	1.60609	4.22632e-49	1.51767e-45
6	MSH2	MSH6	0.0744923	2.59706	9.52134e-35	2.84926e-31
7	MYH11	Rictor	0.0712431	2.64166	3.66513e-34	9.40107e-31
8	PDK1	PDK1_pS241	0.0683639	2.68291	1.26165e-33	2.83162e-30
9	HER2	HER2_pY1248	0.0665471	2.70985	2.81225e-33	5.35223e-30
10	ARID1A	CDK1	0.0664166	2.71181	2.98091e-33	5.35223e-30
11	EGFR_pY1068	HER2_pY1248	0.0661137	2.71638	3.41361e-33	5.57195e-30
12	beta_Catenin	E_Cadherin	0.0632357	2.76089	1.26914e-32	1.89895e-29
13	ETS_1	PEA15_pS116	0.0582743	2.84259	1.37081e-31	1.8933e-28
14	YAP	YAP_pS127	0.0562362	2.87819	3.81766e-31	4.89615e-28
15	ER_alpha	ER_alpha_pS118	0.051324	2.9696	5.11273e-30	6.11993e-27
16	ACC1	FASN	0.0495035	3.00571	1.40563e-29	1.57738e-26
17	MAPK_pT202_Y204	MEK1_pS217_S221	0.0465603	3.06701	7.68264e-29	8.11422e-26
18	Cyclin_B1	FoxM1	0.0395262	3.23079	6.43142e-27	6.41535e-24
19	AR	ER_alpha	0.0364842	3.31088	5.28379e-26	4.99318e-23
20	PKC_delta_pS664	PKC_pan_BetaII_pS660	0.0357967	3.3299	8.66459e-26	7.77864e-23
21	Claudin_7	E_Cadherin	0.0355765	3.33607	1.01676e-25	8.69328e-23
22	EGFR	EGFR_pY1068	0.0346133	3.36352	2.0655e-25	1.68573e-22
23	Akt_pS473	GSK3_pS9	0.0342126	3.37516	2.7862e-25	2.17505e-22
24	EGFR_pY1068	EGFR_pY1173	0.0309687	3.47478	3.48818e-24	2.6096e-21
25	mTOR	Raptor	0.0283994	3.56139	2.99086e-23	2.14803e-20
26	ER_alpha_pS118	PR	0.0279908	3.57588	4.26612e-23	2.94608e-20
27	CDK1	TIGAR	0.0278917	3.57943	4.65261e-23	3.09398e-20
28	Bak	Cyclin_E2	0.0275823	3.59058	6.10856e-23	3.91712e-20
29	HER2_pY1248	Src_pY416	0.0267341	3.62182	1.30406e-22	8.07392e-20
30	ACC_pS79	FASN	0.0263923	3.63468	1.77927e-22	1.06489e-19
31	GAB2	MIG_6	0.0261918	3.64231	2.13802e-22	1.23833e-19
32	Bap1_c_4	eIF4G	0.026109	3.64548	2.30721e-22	1.29456e-19
33	GSK3_pS9	Tuberin_pT1462	0.025951	3.65155	2.66946e-22	1.44953e-19
34	PKC_alpha_pS657	PKC_delta_pS664	0.0259209	3.65271	2.74487e-22	1.44953e-19
35	GATA3	INPP4B	0.0237226	3.74133	2.24907e-21	1.15377e-18
36	ARHI	JAB1	0.0229471	3.77456	4.89003e-21	2.41475e-18
37	14_3_3_beta	ACVRL1	0.0229299	3.77531	4.97609e-21	2.41475e-18
38	Bcl_2	Bim	0.0226316	3.78841	6.74473e-21	3.18688e-18
39	ACVRL1	ARHI	0.0224784	3.7952	7.89401e-21	3.63428e-18
40	Claudin_7	Rab_25	0.0213955	3.84457	2.457e-20	1.10289e-17
41	Src_pY416	Src_pY527	0.0206759	3.87879	5.35002e-20	2.34292e-17
42	Akt_pT308	GSK3_pS9	0.0200878	3.90764	1.02572e-19	4.38495e-17
43	4E_BP1_pT37T46	Rb_pS807_S811	0.0199039	3.91684	1.26086e-19	5.2648e-17
44	GSK3_alpha_beta_pS21_S9	Tuberin_pT1462	0.0196177	3.93132	1.74333e-19	7.11397e-17
45	ARID1A	Cyclin_D1	0.0192806	3.94866	2.56482e-19	1.02337e-16
46	B_Raf	eIF4G	0.0181791	4.00748	9.3824e-19	3.66219e-16
47	Chk2_pT68	p27_pT157	0.0179059	4.02263	1.30569e-18	4.98801e-16
48	RBM15	MSH6	0.0173738	4.05279	2.51186e-18	9.39594e-16
49	Bid	HSP70	0.0169657	4.07656	4.19009e-18	1.53537e-15
50	Fibronectin	p21	0.0168673	4.08238	4.7466e-18	1.7045e-15
51	Caveolin_1	MYH11	0.0167963	4.0866	5.1952e-18	1.82901e-15
52	ARID1A	Bid	0.0167514	4.08927	5.50131e-18	1.89954e-15
53	Bak	Smad3	0.0166794	4.09358	6.03166e-18	2.04337e-15
54	N_Cadherin	PEA15_pS116	0.0165161	4.10342	7.43969e-18	2.4737e-15
55	ERK2	PEA_15	0.0162972	4.11676	9.87912e-18	3.22508e-15
56	ER_alpha	PR	0.015895	4.14175	1.67549e-17	5.37204e-15
57	4E_BP1	eIF4E	0.0158243	4.14621	1.84035e-17	5.79341e-15
58	Cyclin_B1	FASN	0.0158117	4.14701	1.87144e-17	5.79341e-15
59	EGFR_pY1068	Shc_pY317	0.0155788	4.16184	2.55532e-17	7.77639e-15
60	14_3_3_beta	ARHI	0.0155366	4.16456	2.70463e-17	8.0115e-15
61	STAT5_alpha	Tuberin	0.0155319	4.16486	2.72181e-17	8.0115e-15
62	EGFR	EGFR_pY1173	0.0152817	4.1811	3.82042e-17	1.10638e-14
63	mTOR	Tuberin	0.015203	4.18626	4.25387e-17	1.21235e-14
64	4E_BP1	4E_BP1_pT70	0.0148876	4.20723	6.57016e-17	1.84324e-14
65	Cyclin_B1	Cyclin_E1	0.0145538	4.2299	1.04834e-16	2.89584e-14
66	N_Ras	JAB1	0.0145269	4.23175	1.08893e-16	2.96237e-14
67	GATA3	PREX1	0.014332	4.24526	1.43606e-16	3.84841e-14
68	Akt_pS473	Tuberin_pT1462	0.0141836	4.25567	1.77603e-16	4.6895e-14
69	mTOR	mTOR_pS2448	0.0141708	4.25657	1.80901e-16	4.70736e-14
70	AR	GATA3	0.0140952	4.26192	2.01717e-16	5.14853e-14
71	S6_pS235_S236	YB_1_pS102	0.0140888	4.26238	2.0359e-16	5.14853e-14
72	MAPK_pT202_Y204	Src_pY527	0.0139924	4.26924	2.34074e-16	5.83722e-14
73	PKC_alpha_pS657	PKC_pan_BetaII_pS660	0.0138842	4.277	2.7398e-16	6.73878e-14
74	Chk2_pT68	p53	0.0137728	4.28506	3.22478e-16	7.82445e-14
75	FoxM1	MSH6	0.0136206	4.29617	4.03514e-16	9.66013e-14
76	eEF2	ETS_1	0.0133961	4.31279	5.63471e-16	1.3312e-13
77	Ku80	RBM15	0.0133155	4.31883	6.35843e-16	1.48267e-13
78	PKC_alpha	PKC_delta_pS664	0.0132626	4.32281	6.88515e-16	1.58491e-13
79	c_Myc	XBP1	0.0132169	4.32626	7.37651e-16	1.67652e-13
80	NF_kB_p65_pS536	Tuberin_pT1462	0.0131123	4.3342	8.64266e-16	1.93974e-13
81	C_Raf_pS338	HER3_pY1289	0.0130785	4.33679	9.09829e-16	2.01679e-13
82	4E_BP1_pT37T46	4E_BP1_pT70	0.0130488	4.33906	9.51917e-16	2.08435e-13
83	Heregulin	N_Ras	0.0127529	4.362	1.49965e-15	3.24413e-13
84	N_Ras	SF2	0.0127309	4.36372	1.55165e-15	3.31665e-13
85	ARID1A	PR	0.0126509	4.37003	1.75701e-15	3.71143e-13
86	Caveolin_1	Rictor	0.0125673	4.37666	2.00188e-15	4.17951e-13
87	PCNA	Rad51	0.0124435	4.38656	2.43127e-15	5.01764e-13
88	ARHI	N_Ras	0.012314	4.39702	2.9836e-15	6.08756e-13
89	eEF2	PEA15_pS116	0.0122519	4.40207	3.2931e-15	6.64355e-13
90	ACVRL1	JAB1	0.012091	4.41529	4.25963e-15	8.49795e-13
91	eIF4E	MEK1	0.0120564	4.41816	4.5034e-15	8.88555e-13
92	MEK1_pS217_S221	p38_pT180_Y182	0.0120178	4.42137	4.79247e-15	9.30497e-13
93	Caspase_7_cleavedD198	Lck	0.0120143	4.42166	4.81962e-15	9.30497e-13
94	Dvl3	p21	0.012004	4.42252	4.90043e-15	9.36034e-13
95	c_Met_pY1235	Chk2_pT68	0.0119636	4.42589	5.23119e-15	9.88695e-13
96	S6	S6_pS235_S236	0.0119212	4.42944	5.60328e-15	1.04799e-12
97	ARID1A	Bcl_xL	0.0119126	4.43016	5.68204e-15	1.05176e-12
98	AR	ER_alpha_pS118	0.0117807	4.44129	7.0446e-15	1.29067e-12
99	Cyclin_B1	PCNA	0.0116675	4.45095	8.48301e-15	1.53851e-12
100	Fibronectin	PAI_1	0.0116064	4.4562	9.38273e-15	1.67767e-12
101	Claudin_7	TIGAR	0.0116029	4.4565	9.43717e-15	1.67767e-12
102	DJ_1	PEA_15	0.0115553	4.46061	1.02109e-14	1.79742e-12
103	Chk1	Stathmin	0.0115483	4.46122	1.03301e-14	1.80075e-12
104	Bak	EGFR_pY1173	0.0114907	4.46622	1.13675e-14	1.96254e-12
105	N_Ras	SCD1	0.011458	4.46907	1.2004e-14	2.05268e-12
106	PRAS40_pT246	Tuberin_pT1462	0.0114458	4.47013	1.22507e-14	2.07511e-12
107	Akt_pS473	GSK3_alpha_beta_pS21_S9	0.0113525	4.47832	1.43209e-14	2.4031e-12
108	EGFR_pY1068	Src_pY416	0.0113275	4.48052	1.49349e-14	2.48293e-12
109	CDK1	Cyclin_B1	0.0112662	4.48595	1.65589e-14	2.72765e-12
110	AMPK_alpha	AMPK_pT172	0.0112495	4.48743	1.70322e-14	2.78012e-12
111	Claudin_7	VHL	0.0111361	4.49756	2.06407e-14	3.33878e-12
112	Mre11	Stathmin	0.0111053	4.50033	2.17517e-14	3.48706e-12
113	Chk1	Chk2_pT68	0.0110306	4.50708	2.4711e-14	3.92642e-12
114	Bad_pS112	PRAS40_pT246	0.0109746	4.51217	2.72011e-14	4.28418e-12
115	Src	Src_pY527	0.0109612	4.51339	2.78347e-14	4.34584e-12
116	GSK3_alpha_beta_pS21_S9	NF_kB_p65_pS536	0.0109367	4.51563	2.90329e-14	4.47619e-12
117	C_Raf_pS338	Chk1	0.010934	4.51588	2.91682e-14	4.47619e-12
118	p90RSK_pT359_S363	YB_1_pS102	0.0108758	4.52122	3.22485e-14	4.90697e-12
119	Lck	Syk	0.0108315	4.5253	3.4818e-14	5.25342e-12
120	c_Met_pY1235	EGFR_pY1173	0.0107816	4.52991	3.7968e-14	5.68097e-12
121	p38_MAPK	p38_pT180_Y182	0.0107562	4.53227	3.96835e-14	5.88858e-12
122	CD20	Cyclin_D1	0.010656	4.54163	4.7274e-14	6.95742e-12
123	Akt_pS473	MAPK_pT202_Y204	0.0106265	4.5444	4.97845e-14	7.26732e-12
124	ER_alpha	GATA3	0.0105724	4.54951	5.47539e-14	7.92827e-12
125	ARID1A	C_Raf_pS338	0.0105084	4.55558	6.13032e-14	8.80559e-12
126	ER_alpha	HER3_pY1289	0.0104144	4.56457	7.24305e-14	1.03213e-11
127	Chk2_pT68	Mre11	0.0102587	4.57963	9.56946e-14	1.35291e-11
128	CD20	ETS_1	0.0102327	4.58217	1.00279e-13	1.40664e-11
129	EGFR_pY1173	HER2_pY1248	0.0101948	4.58588	1.07372e-13	1.49447e-11
130	4E_BP1_pT37T46	GSK3_alpha_beta_pS21_S9	0.0101569	4.5896	1.14988e-13	1.58816e-11
131	AR	FASN	0.0101455	4.59073	1.17386e-13	1.60891e-11
132	CD31	Mre11	0.0101015	4.59507	1.27141e-13	1.72941e-11
133	Cyclin_B1	MSH6	0.0100565	4.59954	1.3799e-13	1.86287e-11
134	ARID1A	FOXO3a	0.0100072	4.60445	1.50984e-13	2.01361e-11
135	Rab_25	VHL	0.0100057	4.6046	1.51399e-13	2.01361e-11
136	EGFR	Notch1	0.00996299	4.60888	1.63716e-13	2.16141e-11
137	Akt_pT308	Tuberin_pT1462	0.00994636	4.61055	1.68789e-13	2.21212e-11
138	Cyclin_B1	TFRC	0.00993726	4.61146	1.71633e-13	2.2331e-11
139	PKC_alpha	PKC_pan_BetaII_pS660	0.00992125	4.61308	1.76759e-13	2.28325e-11
140	Dvl3	eIF4G	0.00987646	4.6176	1.9196e-13	2.46189e-11
141	4E_BP1	4E_BP1_pT37T46	0.00984988	4.6203	2.01616e-13	2.56739e-11
142	SCD1	SF2	0.00982552	4.62277	2.10908e-13	2.6668e-11
143	4E_BP1_pS65	4E_BP1_pT37T46	0.00980726	4.62463	2.18164e-13	2.736e-11
144	c_Jun_pS73	JNK_pT183_Y185	0.00980414	4.62495	2.19429e-13	2.736e-11
145	GSK3_pS9	p38_pT180_Y182	0.0097234	4.63322	2.54964e-13	3.15716e-11
146	53BP1	Ku80	0.00964489	4.64133	2.95267e-13	3.63117e-11
147	G6PD	Transglutaminase	0.00951726	4.65465	3.75466e-13	4.58605e-11
148	14_3_3_epsilon	JAB1	0.00937173	4.67006	4.9512e-13	6.00307e-11
149	ARID1A	SF2	0.00936852	4.6704	4.98166e-13	6.00307e-11
150	4E_BP1_pS65	Rictor	0.00929831	4.67792	5.69893e-13	6.79313e-11
151	p38_pT180_Y182	PKC_pan_BetaII_pS660	0.00929703	4.67806	5.71296e-13	6.79313e-11
152	14_3_3_beta	N_Ras	0.00922953	4.68535	6.50592e-13	7.68512e-11
153	ETS_1	YB_1	0.00920767	4.68772	6.78654e-13	7.9642e-11
154	FASN	GATA3	0.00917256	4.69154	7.26381e-13	8.46894e-11
155	Bcl_xL	Bid	0.00911534	4.6978	8.11764e-13	9.40337e-11
156	eEF2K	eIF4G	0.00894051	4.71716	1.14329e-12	1.31588e-10
157	Beclin	CD31	0.00891533	4.71998	1.20153e-12	1.37411e-10
158	Beclin	XBP1	0.00889737	4.722	1.24494e-12	1.41475e-10
159	Bak	CD20	0.00888063	4.72388	1.28688e-12	1.43799e-10
160	53BP1	Bap1_c_4	0.00888016	4.72394	1.28808e-12	1.43799e-10
161	FoxM1	MSH2	0.00887963	4.724	1.28943e-12	1.43799e-10
162	ER_alpha	IGFBP2	0.00883832	4.72866	1.39953e-12	1.55114e-10
163	ASNS	Cyclin_B1	0.00883198	4.72938	1.41727e-12	1.56117e-10
164	Bap1_c_4	MSH6	0.00882274	4.73042	1.44354e-12	1.58042e-10
165	Caveolin_1	Collagen_VI	0.0087743	4.73593	1.58981e-12	1.73e-10
166	EGFR	HER2_pY1248	0.00876011	4.73755	1.6355e-12	1.769e-10
167	Chk1	N_Cadherin	0.00874598	4.73916	1.68236e-12	1.80879e-10
168	GSK3_alpha_beta_pS21_S9	p38_pT180_Y182	0.00873912	4.73995	1.70561e-12	1.82287e-10
169	HER2	YB_1	0.00871993	4.74214	1.77244e-12	1.88309e-10
170	RBM15	Syk	0.00870964	4.74332	1.80939e-12	1.91103e-10
171	53BP1	eIF4G	0.00860251	4.7557	2.24509e-12	2.35734e-10
172	Claudin_7	ER_alpha	0.00858947	4.75722	2.3051e-12	2.40629e-10
173	GSK3_pS9	PRAS40_pT246	0.00846639	4.77165	2.96076e-12	3.05807e-10
174	ARID1A	LKB1	0.00846593	4.77171	2.96354e-12	3.05807e-10
175	HSP70	Rab11	0.00831171	4.79009	4.06917e-12	4.17497e-10
176	Ku80	MSH6	0.00825603	4.79681	4.56699e-12	4.6591e-10
177	Rictor_pT1135	XBP1	0.00825255	4.79723	4.60013e-12	4.6664e-10
178	ER_alpha_pS118	PREX1	0.00822161	4.80099	4.90598e-12	4.9487e-10
179	Bad_pS112	Rictor_pT1135	0.00820236	4.80333	5.10686e-12	5.12255e-10
180	Akt_pT308	GSK3_alpha_beta_pS21_S9	0.0081829	4.80571	5.31862e-12	5.30532e-10
181	RBM15	S6	0.00815913	4.80862	5.58971e-12	5.54493e-10
182	Myosin_IIa_pS1943	VEGFR2	0.00810726	4.815	6.23226e-12	6.14837e-10
183	14_3_3_beta	PDK1	0.0080125	4.82675	7.6118e-12	7.4683e-10
184	14_3_3_beta	JAB1	0.00794958	4.83464	8.7e-12	8.47125e-10
185	FoxM1	PCNA	0.00794805	4.83483	8.72839e-12	8.47125e-10
186	LKB1	TIGAR	0.00790462	4.84031	9.57566e-12	9.2436e-10
187	mTOR	Rictor	0.0078903	4.84212	9.8734e-12	9.48004e-10
188	53BP1	MSH6	0.00787259	4.84437	1.0255e-11	9.79403e-10
189	Bcl_2	p27	0.00784494	4.84789	1.08816e-11	1.03375e-09
190	Cyclin_E2	Rad51	0.00783639	4.84898	1.10833e-11	1.04737e-09
191	ARID1A	GATA3	0.00782796	4.85005	1.1286e-11	1.06094e-09
192	Caveolin_1	VEGFR2	0.00781287	4.85198	1.16585e-11	1.09025e-09
193	ARID1A	p90RSK_pT359_S363	0.00781037	4.8523	1.17214e-11	1.09045e-09
194	E_Cadherin	PREX1	0.00779809	4.85388	1.20357e-11	1.11392e-09
195	Claudin_7	INPP4B	0.00778388	4.8557	1.24103e-11	1.1427e-09
196	CD49b	Cyclin_E1	0.00775149	4.85987	1.33102e-11	1.21931e-09
197	Bax	XRCC1	0.007717	4.86433	1.43433e-11	1.30728e-09
198	Bak	Smad4	0.00769706	4.86692	1.49782e-11	1.35825e-09
199	Collagen_VI	Fibronectin	0.00767346	4.86999	1.57675e-11	1.42264e-09
200	Bap1_c_4	RBM15	0.00765807	4.872	1.63054e-11	1.46262e-09

## Sheet: Supplementary Table S5
Supplementary Table S5 Survival analysis obtained with DCA protein pairs and clinical variables, include age and stage. This table includes survival models obtained with DCA protein pairs, models using age and stage, and a third model using proteins, age, and stage. For glioblastoma (GBM) and low-grade glioma (LGG), only age was considered as clinical variable (no staging information). Statistica…
Cancer	Samples	DCA_pairs CI	DCA_pairs p-value	Clinical variables CI	Clinical variables p-value	DCA_pairs + Clinical variables CI	DCA_pairs + Clinical variables p-value
BRCA	718	0.705218	3.12718e-06	0.717426	6.22021e-06	0.781522	2.07446e-08
OV	396	0.610005	6.02693e-05	0.632304	0.0167551	0.65931	6.21445e-05
UCEC	380	0.665189	0.0112479	0.569514	0.0163774	0.684304	0.00123705
BLCA	123	0.703603	0.000102682	0.592794	0.0323644	0.721768	1.99974e-06
KIRC	453	0.709458	5.94891e-12	0.7594	0	0.803875	0
COAD/READ	452	0.618595	0.000411648	0.718988	9.73377e-12	0.731785	1.60151e-09
GBM	212	0.63028	1.57805e-06	0.653662	0.000847902	0.706444	1.86107e-12
LUAD	216	0.633097	3.97161e-05	0.725284	8.47372e-07	0.709233	5.14457e-06
LUSC	185	0.715277	1.62767e-08	0.606683	0.000198413	0.721648	5.84843e-09
HNSC	200	0.571218	0.00239661	0.589973	0.00285554	0.620247	5.20082e-06
THCA	364	0.825799	0.00104386	0.911995	1.31286e-05	0.961423	0.000154939
SKCM	32	0.865724	0.000765879	0.628975	0.198785	1	3.47668e-07
LGG	258	0.761639	0.000696942	0.779414	9.81286e-06	0.83765	6.18906e-06
STAD	240	0.664556	3.62966e-05	0.605375	0.000510117	0.697248	1.77701e-06

## Sheet: Supplementary Table S6
Supplementary Table S6. List of 1,667 mutated cancer genes. Mutation status of 1,667 genes are downloaded from CCLE database.
No.	Gene Names
1	DFFA
2	RBM15
3	MTOR
4	TNFRSF18
5	PTPN22
6	HIPK1
7	TNFRSF4
8	TRIM33
9	NRAS
10	NGF
11	SLC22A15
12	B3GALT6
13	FAM132A
14	NOTCH2
15	TNFRSF8
16	TNFRSF1B
17	DVL1
18	PDE4DIP
19	ITGA10
20	CD160
21	BCL9
22	SSU72
23	MTMR11
24	ECM1
25	MCL1
26	HORMAD1
27	CTSS
28	ARNT
29	SETDB1
30	MLLT11
31	PIP5K1A
32	PI4KB
33	TUFT1
34	NPR1
35	TPM3
36	SHC1
37	MUC1
38	THBS3
39	CLK2
40	LMNA
41	BGLAP
42	PRCC
43	NTRK1
44	INSRR
45	CDK11B
46	FCRL4
47	CASP9
48	CRP
49	PCP4L1
50	SDHC
51	FCGR2B
52	SPEN
53	UHMK1
54	DDR2
55	CDK11A
56	EPHA2
57	PBX1
58	SCYL3
59	PRRX1
60	FMO4
61	FASLG
62	SDHB
63	TNN
64	ASTN1
65	ABL2
66	RNASEL
67	RGL1
68	TPR
69	PRG4
70	PTGS2
71	PAX7
72	CDC73
73	NEK7
74	PTPRC
75	PRKCZ
76	PIK3C2B
77	MDM4
78	DSTYK
79	NUAK2
80	LEMD1
81	CDK18
82	MFSD4
83	SLC45A3
84	IKBKE
85	DYRK3
86	MAPKAPK2
87	PINK1
88	CAMK1G
89	C1orf86
90	NEK2
91	RPS6KC1
92	TGFB2
93	MARK1
94	CDC42
95	PARP1
96	PSEN2
97	CABC1
98	CDC42BPA
99	OBSCN
100	EPHA8
101	NUP133
102	URB2
103	EPHB2
104	TRIM67
105	KIAA1804
106	FMN2
107	FH
108	SDCCAG8
109	AKT3
110	NLRP3
111	OR2L13
112	PDIK1L
113	RPS6KA1
114	ARID1A
115	MAP3K6
116	FGR
117	PTPRU
118	PRDM16
119	LCK
120	HDAC1
121	TSSK3
122	SFPQ
123	TP73
124	THRAP3
125	STK40
126	CSF3R
127	DFFB
128	EPHA10
129	MYCL1
130	MFSD2A
131	ZNF643
132	TIE1
133	MPL
134	PLK3
135	PTCH2
136	MUTYH
137	TOE1
138	TESK2
139	MAST2
140	MKNK1
141	TAL1
142	STIL
143	CDKN2C
144	EPS15
145	ZFYVE9
146	FAM159A
147	PRKAA2
148	DAB1
149	JUN
150	NFIA
151	CHD5
152	RPL22
153	ROR1
154	JAK1
155	GADD45A
156	WLS
157	LRRC7
158	LRRIQ3
159	TNNI3K
160	FPGT
161	TNFRSF9
162	PRKACB
163	BCL10
164	PKN2
165	CDC7
166	BRDT
167	ARHGAP29
168	ISG15
169	DPYD
170	PIK3CD
171	CHUK
172	SCD
173	TLX1
174	BTRC
175	NFKB2
176	SUFU
177	CYP17A1
178	PDCD11
179	SLK
180	CASP7
181	EIF3A
182	GRK5
183	ADARB2
184	FGFR2
185	CAMK1D
186	CTBP2
187	ADAM12
188	TCERG1L
189	BNIP3
190	STK32C
191	CUBN
192	CACNB2
193	MLLT10
194	BMI1
195	PIP4K2A
196	MYO3A
197	APBB1IP
198	ABI1
199	MASTL
200	MAP3K8
201	DIP2C
202	ITGB1
203	KLF6
204	RET
205	CXCL12
206	MAPK8
207	ERCC6
208	MSMB
209	NCOA4
210	PRKG1
211	DKK1
212	PCDH15
213	IL2RA
214	CCDC6
215	CDK1
216	PRKCQ
217	SIRT1
218	TET1
219	PPP3CB
220	CAMK2G
221	ADK
222	MYST4
223	BMPR1A
224	PTEN
225	FAS
226	TNKS2
227	BLNK
228	FRAT1
229	PI4K2A
230	CNTN5
231	PGR
232	YAP1
233	BIRC3
234	BIRC2
235	TMEM123
236	MMP20
237	MMP8
238	MMP1
239	CASP4
240	CASP1
241	GUCY1A2
242	NPAT
243	ATM
244	C11orf65
245	DDX10
246	POU2AF1
247	SIK2
248	SDHD
249	NCAM1
250	ANKK1
251	DRD2
252	ZBTB16
253	SIK3
254	PAFAH1B2
255	PCSK7
256	MLL
257	DDX6
258	CBL
259	ARHGEF12
260	SORL1
261	GRAMD1B
262	CHEK1
263	FLI1
264	SNX19
265	NCAPD3
266	BRSK2
267	PIK3C2A
268	TPH1
269	LDHA
270	LSP1
271	FANCF
272	NLRP6
273	CARS
274	MPPED2
275	WT1
276	HIPK3
277	LMO2
278	CD44
279	TRAF6
280	RAG1
281	NUP98
282	EXT2
283	DDB2
284	NR1H3
285	HBD
286	HRAS
287	CLP1
288	GLYAT
289	GLYATL2
290	MARK2
291	BAD
292	GPR137
293	RPS6KA4
294	MAP4K2
295	MEN1
296	CDC42BPG
297	SCYL1
298	LTBP3
299	MAP3K11
300	RELA
301	ILK
302	ADRBK1
303	RPS6KB2
304	CCND1
305	ORAOV1
306	FGF19
307	FGF4
308	FADD
309	CTTN
310	NUMA1
311	IL18BP
312	PAK1
313	KCTD14
314	THRSP
315	NLRP10
316	LMO1
317	STK33
318	PICALM
319	MRE11A
320	MAML2
321	WEE1
322	WNK1
323	SCYL2
324	HSP90B1
325	NUAK1
326	STYK1
327	ACACB
328	UBE3B
329	MAPKAPK5
330	PTPN11
331	DTX1
332	ERC1
333	MED13L
334	KSR2
335	ETV6
336	TAOK3
337	HSPB8
338	CIT
339	PXN
340	HNF1A
341	P2RX7
342	CAMKK2
343	ANAPC5
344	BCL7A
345	DIABLO
346	LRP6
347	CDKN1B
348	ULK1
349	GRIN2B
350	GUCY2C
351	ARHGDIB
352	PIK3C2G
353	PLEKHA5
354	KRAS
355	ITPR2
356	STK38L
357	KDM5A
358	LRRK2
359	CNTN1
360	PDZRN4
361	ADAMTS20
362	CCND2
363	IRAK4
364	TWF1
365	DYRK4
366	VDR
367	CCNT1
368	WNT1
369	ATF1
370	ACVRL1
371	ACVR1B
372	EIF4B
373	RARG
374	SP1
375	AMHR2
376	MAP3K12
377	HOXC13
378	HOXC11
379	ITGA5
380	ITGA7
381	CDK2
382	ERBB3
383	NACA
384	STAT6
385	LRP1
386	GLI1
387	MARS
388	DDIT3
389	PIP4K2C
390	AGAP2
391	LOC100130776
392	CDK4
393	CYP27B1
394	TNFRSF1A
395	TBK1
396	LTBR
397	WIF1
398	HMGA2
399	IRAK3
400	ZNF384
401	DYRK2
402	IFNG
403	MDM2
404	FRS2
405	LGR5
406	NAV3
407	PAWR
408	DUSP6
409	BTG1
410	CDK17
411	TMPO
412	APAF1
413	ERCC5
414	IRS2
415	ING1
416	ARHGEF7
417	ATP11A
418	LAMP1
419	TFDP1
420	GRK1
421	RASA3
422	ZMYM2
423	XPO4
424	LATS2
425	SACS
426	CDK8
427	LNX2
428	CDX2
429	FLT3
430	FLT1
431	MTUS2
432	BRCA2
433	DCLK1
434	CCNA1
435	CSNK1A1L
436	LHFP
437	FOXO1
438	WBP4
439	TNFSF11
440	LCP1
441	RB1
442	RCBTB2
443	CYSLTR2
444	NEK5
445	NEK3
446	OLFM4
447	DACH1
448	EDNRB
449	SPRY2
450	ABCC4
451	STK24
452	GPR183
453	HSP90AA1
454	RAGE
455	CDC42BPB
456	MARK3
457	AKT1
458	JAG2
459	ADAM6
460	CCNB1IP1
461	RPGRIP1
462	CHD8
463	OR4E2
464	PABPN1
465	BCL2L2
466	TSSK4
467	NEDD8
468	RIPK3
469	NYNRIN
470	NOVA1
471	PRKD1
472	AKAP6
473	NFKBIA
474	MBIP
475	NKX2-1
476	FSCB
477	FANCM
478	CDKL1
479	ATP5S
480	MAP4K5
481	NIN
482	BMP4
483	WDHD1
484	KTN1
485	SIX4
486	PRKCH
487	HIF1A
488	ESR2
489	RAB15
490	MAX
491	GPHN
492	EIF2S1
493	RAD51L1
494	MAP3K9
495	PSEN1
496	RPS6KL1
497	NEK9
498	FOS
499	TGFB3
500	ADCK1
501	TSHR
502	RPS6KA5
503	CATSPERB
504	FBLN5
505	TRIP11
506	GOLGA5
507	KIAA1409
508	SERPINA12
509	DICER1
510	TCL6
511	TCL1A
512	VRK1
513	BCL11B
514	MEF2A
515	LRRK1
516	CYFIP1
517	MKRN3
518	C15orf2
519	ATP10A
520	HERC2
521	C15orf55
522	EIF2AK4
523	BMF
524	BUB1B
525	PAK6
526	PLCB2
527	CASC5
528	RAD51
529	DLL4
530	LTK
531	TYRO3
532	MGA
533	MAPKBP1
534	TTBK2
535	TP53BP1
536	C15orf21
537	FBN1
538	TRPM7
539	CYP19A1
540	MAPK6
541	UNC13C
542	TCF12
543	ADAM10
544	DAPK2
545	CSNK1G1
546	MAP2K1
547	SNAPC5
548	SMAD3
549	MAP2K5
550	PML
551	CLK3
552	CYP1A2
553	CSK
554	ULK3
555	CSPG4
556	SGK269
557	PSMA4
558	CHRNA5
559	CHRNA3
560	CHRNB4
561	RASGRF1
562	BCL2A1
563	ADAMTSL3
564	ALPK3
565	NTRK3
566	FANCI
567	POLG
568	IDH2
569	BLM
570	FURIN
571	FES
572	IGF1R
573	GRIN2A
574	CIITA
575	SOCS1
576	TNFRSF17
577	ERCC4
578	MYH11
579	NDE1
580	SMG1
581	TSC2
582	EEF2K
583	ABCA3
584	PALB2
585	PLK1
586	ERN2
587	PRKCB
588	PDPK1
589	IL21R
590	SBK1
591	TAOK2
592	MAPK3
593	PKMYT1
594	PAQR4
595	TNFRSF12A
596	PHKG2
597	ZNF668
598	BCKDK
599	FUS
600	AXIN1
601	CREBBP
602	MYLK3
603	ZNF423
604	CYLD
605	TOX3
606	CHD9
607	RBL2
608	MMP2
609	CSNK2A2
610	CDH11
611	CBFB
612	TRADD
613	PSKH1
614	CDH3
615	CDH1
616	GLG1
617	MLKL
618	BCAR1
619	ADAMTS18
620	MAF
621	PLCG2
622	CBFA2T3
623	CDK10
624	FANCA
625	ZNF276
626	GAS7
627	MYH1
628	MAP2K4
629	TNFRSF13B
630	FLCN
631	MAPK7
632	ULK2
633	MAP2K3
634	KSR1
635	NOS2
636	NLK
637	SGK494
638	NEK8
639	TAOK1
640	NF1
641	OMG
642	SUZ12
643	TAF15
644	CCL5
645	CCL3
646	CCL4
647	ACACA
648	HNF1B
649	GSG2
650	MLLT6
651	PIP4K2B
652	LASP1
653	STAC2
654	CDK12
655	CAMKK1
656	STARD3
657	PNMT
658	PGAP3
659	ERBB2
660	C17orf37
661	GRB7
662	IKZF3
663	ORMDL3
664	CSF3
665	RARA
666	TOP2A
667	STAT5B
668	STAT5A
669	STAT3
670	WNK4
671	CCDC56
672	BRCA1
673	ETV4
674	SOST
675	MAP3K14
676	NGFR
677	MYST2
678	MINK1
679	PDK2
680	COL1A1
681	ABCC3
682	USP6
683	RABEP1
684	HLF
685	NLRP1
686	MSI2
687	TEX14
688	PPM1E
689	TRIM37
690	CLTC
691	RPS6KB1
692	BRIP1
693	TLK2
694	MAP3K3
695	STRADA
696	GH1
697	CD79B
698	ERN1
699	SMURF2
700	AXIN2
701	PRKCA
702	AMZ2
703	PRKAR1A
704	MAP2K6
705	EIF5A
706	TNK1
707	GRB2
708	ITGB4
709	CDK3
710	UBE2O
711	EIF4A1
712	SEPT9
713	TP53
714	BIRC5
715	SOCS3
716	CARD14
717	RPTOR
718	GUCY2D
719	AATK
720	P4HB
721	ASPSCR1
722	FASN
723	CSNK1D
724	PER1
725	AURKB
726	MYH10
727	ROCK1
728	RBBP8
729	RIOK3
730	ZNF521
731	SS18
732	CDH2
733	PIK3C3
734	SLC14A1
735	SMAD2
736	SMAD7
737	MAPK4
738	SMAD4
739	ATP8B1
740	ALPK2
741	MALT1
742	PMAIP1
743	BCL2
744	KDSR
745	SERPINB4
746	LAMA1
747	YES1
748	NFATC1
749	KIAA0802
750	RALBP1
751	DNMT1
752	ICAM1
753	TYK2
754	CDKN2D
755	SMARCA4
756	LDLR
757	RGL3
758	STK11
759	JUNB
760	MAST1
761	LYL1
762	PRKACA
763	PKN1
764	NOTCH3
765	BRD4
766	TCF3
767	TPM4
768	CPAMD8
769	JAK3
770	MAST3
771	PIK3R2
772	JUND
773	ELL
774	CRTC1
775	TSSK6
776	CSNK1G2
777	MKNK2
778	LMNB2
779	CCNE1
780	RHPN2
781	CEBPA
782	FFAR2
783	PSENEN
784	PIP5K1C
785	MATK
786	MAP4K1
787	DAPK3
788	PAK4
789	DYRK1B
790	MAP3K10
791	AKT2
792	HIPK4
793	MAP2K2
794	ADCK4
795	CYP2B6
796	AXL
797	TGFB1
798	CD79A
799	GSK3A
800	CIC
801	SH3GL1
802	BCL3
803	CLPTM1
804	MARK4
805	ERCC2
806	DMPK
807	PRKD2
808	STRN4
809	GLTSCR1
810	LMTK3
811	BAX
812	VRK3
813	NR1H2
814	KLK3
815	KLK7
816	CDC34
817	ZNF331
818	PRKCG
819	NDUFA3
820	TFPT
821	PRPF31
822	BRSK1
823	SBK2
824	AURKC
825	ZNF497
826	TRIM28
827	MLLT1
828	FSTL3
829	VAV1
830	INSR
831	MAP2K7
832	ELAVL1
833	ANGPTL4
834	AFF3
835	MAP4K4
836	IL1R2
837	RRM2
838	IL1R1
839	BUB1
840	ACOXL
841	BCL2L11
842	MERTK
843	ROCK2
844	TTL
845	IL1A
846	IL1B
847	IL1RN
848	PAX8
849	RALB
850	GLI2
851	ERCC3
852	MAP3K2
853	TRIB2
854	YSK4
855	CXCR4
856	LRP1B
857	TPO
858	ACVR2A
859	RIF1
860	DDX1
861	ACVR1C
862	ACVR1
863	MYCN
864	ITGB6
865	PXDN
866	STK39
867	LRP2
868	MYO3B
869	TLK1
870	PDK1
871	ZAK
872	CHN1
873	ATF2
874	HOXD13
875	HOXD11
876	HOXD10
877	TTN
878	ITGAV
879	COL3A1
880	PMS1
881	STAT1
882	OSR1
883	STK17B
884	CLK1
885	CASP10
886	CASP8
887	STRADB
888	ALS2
889	CDK15
890	BMPR2
891	CTLA4
892	CREB1
893	IDH1
894	PIKFYVE
895	ERBB4
896	ATIC
897	FN1
898	IGFBP5
899	CXCR2
900	CXCR1
901	STK36
902	FEV
903	STK16
904	SPEG
905	EPHA4
906	PAX3
907	IRS1
908	SP110
909	SP140
910	INPP5D
911	TRPM8
912	CXCR7
913	HDAC4
914	PASK
915	HDLBP
916	STK25
917	BOK
918	PDCD1
919	NCOA1
920	CAD
921	NRBP1
922	ALK
923	BIRC6
924	EIF2AK2
925	PRKD3
926	CYP1B1
927	SOS1
928	CDKL4
929	MAP4K3
930	PKDCC
931	EML4
932	PRKCE
933	MSH2
934	MSH6
935	FBXO11
936	VRK2
937	SOX11
938	FANCL
939	BCL11A
940	REL
941	EHBP1
942	PPP3R1
943	AAK1
944	CTNNA2
945	EIF2AK3
946	ADAM17
947	YWHAQ
948	ZAP70
949	JAG1
950	FKBP1A
951	STK35
952	REM1
953	ID1
954	BCL2L1
955	MYLK2
956	HCK
957	DNMT3B
958	E2F1
959	PIGU
960	RBL1
961	SRC
962	TRIB3
963	MAFB
964	TOP1
965	PLCG1
966	PTPRT
967	SGK2
968	MYBL2
969	STK4
970	MMP9
971	CD40
972	TP53RK
973	NCOA3
974	SULF2
975	CSNK2A1
976	PTPN1
977	PCNA
978	ZNF217
979	CYP24A1
980	AURKA
981	GNAS
982	SS18L1
983	SLCO4A1
984	NTSR1
985	PTK6
986	SRMS
987	MYT1
988	PAK7
989	GRIK1
990	TIAM1
991	HUNK
992	OLIG2
993	RUNX1
994	DYRK1A
995	ERG
996	TMPRSS2
997	RIPK4
998	SIK1
999	COL18A1
1000	MCM3AP
1001	MCM3APAS
1002	BID
1003	DGCR14
1004	TSSK2
1005	CLTCL1
1006	SEPT5
1007	PI4KA
1008	CRKL
1009	AIFM3
1010	LZTR1
1011	MAPK1
1012	PRAME
1013	BCR
1014	RGL4
1015	SMARCB1
1016	MIF
1017	ADRBK2
1018	MYO18B
1019	MN1
1020	CHEK2
1021	EWSR1
1022	NF2
1023	LIF
1024	LIMK2
1025	PATZ1
1026	YWHAH
1027	TIMP3
1028	MYH9
1029	CARD10
1030	SOX10
1031	CSNK1E
1032	PDGFB
1033	TAB1
1034	TNRC6B
1035	MKL1
1036	EP300
1037	TNFRSF13C
1038	SEPT3
1039	BIK
1040	FAM118A
1041	PPARA
1042	GTSE1
1043	PIM3
1044	MAPK12
1045	MAPK11
1046	MAPK8IP2
1047	TFG
1048	FANCD2
1049	C3orf24
1050	VHL
1051	IRAK2
1052	GSK3B
1053	PARP9
1054	SEMA5B
1055	MYLK
1056	PPARG
1057	KALRN
1058	CNTN6
1059	RAF1
1060	GATA2
1061	RPN1
1062	CNBP
1063	PIK3R4
1064	NEK11
1065	TOPBP1
1066	NUP210
1067	RYK
1068	EPHB1
1069	PIK3CB
1070	TRIM42
1071	GRK7
1072	XPC
1073	ATR
1074	GPR87
1075	GMPS
1076	MLF1
1077	MECOM
1078	PRKCI
1079	SKIL
1080	EIF5A2
1081	TNIK
1082	PLD1
1083	TNFSF10
1084	PIK3CA
1085	PEX5L
1086	SOX2
1087	EIF2B5
1088	EIF4G1
1089	EPHB3
1090	MAP3K13
1091	ETV5
1092	DGKG
1093	EIF4A2
1094	RFC4
1095	BCL6
1096	LPP
1097	TP63
1098	IL1RAP
1099	CCDC50
1100	ATP13A5
1101	TNK2
1102	TFRC
1103	PAK2
1104	RARB
1105	TOP2B
1106	NEK10
1107	TGFBR2
1108	CCR4
1109	CHL1
1110	DCLK3
1111	MLH1
1112	CTDSPL
1113	MYD88
1114	OXSR1
1115	ACVR2B
1116	CTNNB1
1117	ULK4
1118	SNRK
1119	ITPR1
1120	CCR1
1121	CCR5
1122	LRRC2
1123	CDC25A
1124	NCKIPSD
1125	RHOA
1126	CAMKV
1127	MST1R
1128	SEMA3B
1129	ZMYND10
1130	NPRL2
1131	MAPKAPK3
1132	DOCK3
1133	TLR9
1134	TWF2
1135	BAP1
1136	NEK4
1137	PRKCD
1138	IL17RD
1139	FLNB
1140	PXK
1141	FHIT
1142	MITF
1143	FOXP1
1144	ROBO2
1145	ROBO1
1146	EPHA3
1147	EPHA6
1148	CAMK1
1149	OGG1
1150	PPP3CA
1151	NFKB1
1152	TET2
1153	TBCK
1154	CASP6
1155	CFI
1156	EGF
1157	ALPK1
1158	CAMK2D
1159	CTBP1
1160	CCNA2
1161	IL2
1162	FGF2
1163	PLK4
1164	MAML3
1165	INPP4B
1166	GAB1
1167	EDNRA
1168	DCLK2
1169	FBXW7
1170	RAPGEF2
1171	NEK1
1172	TACC3
1173	ADAM29
1174	VEGFC
1175	FGFR3
1176	CASP3
1177	TLR3
1178	WHSC1
1179	PPARGC1A
1180	PI4K2B
1181	RBPJ
1182	GRK4
1183	N4BP2
1184	RHOH
1185	PHOX2B
1186	TXK
1187	TEC
1188	STK32B
1189	FIP1L1
1190	PDGFRA
1191	CHIC2
1192	KIT
1193	KDR
1194	EPHA5
1195	CDKL2
1196	CXCL9
1197	CXCL10
1198	BMP2K
1199	PRKG2
1200	SCD5
1201	GAK
1202	MAPK10
1203	AFF1
1204	SPP1
1205	BMPR1B
1206	RAP1GDS1
1207	EIF4E
1208	NKD2
1209	FER
1210	CAMK4
1211	APC
1212	TSSK1B
1213	TRIM36
1214	PGGT1B
1215	CSNK1G3
1216	ZNF608
1217	TERT
1218	ALDH7A1
1219	LMNB1
1220	FBN2
1221	ADAMTS19
1222	ACSL6
1223	IL3
1224	CSF2
1225	CLPTM1L
1226	RAD50
1227	AFF4
1228	HSPA4
1229	VDAC1
1230	PPP2CA
1231	CDKL3
1232	CDC25C
1233	HDAC3
1234	FGF1
1235	ARHGAP26
1236	NR3C1
1237	TRIO
1238	STK32A
1239	CSNK1A1
1240	CSF1R
1241	PDGFRB
1242	CAMK2A
1243	ITK
1244	PTTG1
1245	CCNG1
1246	HMMR
1247	RANBP17
1248	TLX3
1249	NPM1
1250	STK10
1251	FGFR4
1252	NSD1
1253	F12
1254	GRK6
1255	DBN1
1256	CLK4
1257	ADAMTS2
1258	HNRNPH1
1259	MAML1
1260	RNF130
1261	MAPK9
1262	FLT4
1263	GOLPH3
1264	SKP2
1265	NIPBL
1266	LIFR
1267	RICTOR
1268	PRKAA1
1269	GHR
1270	MGC42105
1271	IL6ST
1272	MAP3K1
1273	PLK2
1274	MAST4
1275	TPPP
1276	PIK3R1
1277	CCNB1
1278	CDK7
1279	COL4A3BP
1280	DHFR
1281	MSH3
1282	RASGRF2
1283	HAPLN1
1284	RASA1
1285	TRIP13
1286	NR2F1
1287	RIOK2
1288	CHD1
1289	GCNT2
1290	AIM1
1291	MAK
1292	FOXO3
1293	CDK19
1294	NEDD9
1295	FYN
1296	HDAC2
1297	FRK
1298	KPNA5
1299	ROS1
1300	GOPC
1301	EDN1
1302	TMEM200A
1303	TCF21
1304	SGK1
1305	MYB
1306	RANBP9
1307	MAP3K5
1308	TNFAIP3
1309	TAB2
1310	LATS1
1311	AKAP12
1312	C6orf97
1313	ESR1
1314	JARID2
1315	SLC22A3
1316	MAP3K4
1317	RPS6KA2
1318	FGFR1OP
1319	CCR6
1320	MLLT4
1321	DLL1
1322	NUP153
1323	DEK
1324	MYLK4
1325	HIST1H4I
1326	SERPINB1
1327	RIPK1
1328	DDR1
1329	POU5F1
1330	TNF
1331	BAT3
1332	MSH5
1333	HSPA1A
1334	HSPA1B
1335	DOM3Z
1336	STK19
1337	NOTCH4
1338	BRD2
1339	RGL2
1340	DAXX
1341	BAK1
1342	HMGA1
1343	PPARD
1344	FANCE
1345	SRPK1
1346	MAPK14
1347	MAPK13
1348	STK38
1349	SFRS3
1350	CDKN1A
1351	CPNE5
1352	PIM1
1353	DNAH8
1354	IRF4
1355	PRPF4B
1356	TFEB
1357	CCND3
1358	PTK7
1359	SRF
1360	TTBK1
1361	XPO5
1362	VEGFA
1363	SLC29A1
1364	HSP90AB1
1365	CDC5L
1366	RUNX2
1367	PKHD1
1368	ICK
1369	DST
1370	PHF3
1371	BAI3
1372	RIOK1
1373	PHIP
1374	TTK
1375	CYB5R4
1376	TBX18
1377	MAP3K7
1378	EPHA7
1379	TFR2
1380	EPO
1381	EPHB4
1382	SRPK2
1383	PIK3CG
1384	PPP1R3A
1385	MET
1386	FLNC
1387	SMO
1388	LRGUK
1389	CREB3L2
1390	TRIM24
1391	KIAA1549
1392	HIPK2
1393	ETV1
1394	ADCK2
1395	BRAF
1396	WEE2
1397	DGKB
1398	EPHB6
1399	CASP2
1400	EPHA1
1401	KCNH2
1402	NOS3
1403	ATG9B
1404	CDK5
1405	FASTK
1406	RHEB
1407	MLL3
1408	PAXIP1
1409	SHH
1410	MNX1
1411	ITGB8
1412	STK31
1413	DFNA5
1414	CYCS
1415	HNRNPA2B1
1416	HOXA9
1417	HOXA11
1418	HOXA13
1419	JAZF1
1420	CARD11
1421	GPR141
1422	RALA
1423	CDK13
1424	INHBA
1425	GLI3
1426	HECW1
1427	STK17A
1428	GCK
1429	CAMK2B
1430	IKZF1
1431	PDGFA
1432	EGFR
1433	PHKG1
1434	PMS2
1435	EIF2AK1
1436	PRKAR1B
1437	RAC1
1438	SBDS
1439	ELN
1440	LIMK1
1441	HIP1
1442	HSPB1
1443	HGF
1444	DBF4
1445	ADAM22
1446	CDK14
1447	FZD1
1448	AKAP9
1449	CDK6
1450	PDK4
1451	LMTK2
1452	TRRAP
1453	SMURF1
1454	CYP3A4
1455	STAG3
1456	GATS
1457	VPS13B
1458	COX6C
1459	RGS22
1460	FBXO43
1461	UBR5
1462	RIMS2
1463	TMEM74
1464	CSMD3
1465	BLK
1466	TRPS1
1467	EIF3H
1468	RAD21
1469	EXT1
1470	TNFRSF11B
1471	NOV
1472	COL14A1
1473	TRIB1
1474	POU5F1B
1475	MYC
1476	DLC1
1477	TG
1478	PTK2
1479	BAI1
1480	EEF1D
1481	MAPK15
1482	SCRIB
1483	NRBP2
1484	HSF1
1485	ADCK5
1486	RECQL4
1487	FGF20
1488	PCM1
1489	ARHGEF10
1490	PPP3CC
1491	TNFRSF10B
1492	ADAM28
1493	GNRH1
1494	PTK2B
1495	PBK
1496	SCARA5
1497	WRN
1498	ERLIN2
1499	BRF2
1500	EIF4EBP1
1501	ASH2L
1502	STAR
1503	BAG4
1504	PPAPDC1B
1505	WHSC1L1
1506	LETM2
1507	FGFR1
1508	ADAM32
1509	ADAM18
1510	MYST3
1511	PLAT
1512	IKBKB
1513	FNTA
1514	SGK196
1515	PRKDC
1516	MCM4
1517	TCEA1
1518	TGS1
1519	LYN
1520	MOS
1521	PLAG1
1522	TOX
1523	ASPH
1524	ADHFE1
1525	VCPIP1
1526	SGK3
1527	COPS5
1528	CSPP1
1529	ARFGEF1
1530	PREX2
1531	SULF1
1532	NCOA2
1533	SGK223
1534	PSKH2
1535	RIPK2
1536	NBN
1537	RUNX1T1
1538	STK3
1539	XPA
1540	FOXE1
1541	TGFBR1
1542	NR4A3
1543	PPP3R2
1544	SMC2
1545	TAL2
1546	MUSK
1547	PAPPA
1548	TLR4
1549	CEP110
1550	NEK6
1551	CDK9
1552	PIP5KL1
1553	SPTAN1
1554	SET
1555	PKN3
1556	FNBP1
1557	ABL1
1558	NUP214
1559	TSC1
1560	RALGDS
1561	C9orf96
1562	BRD3
1563	RXRA
1564	CARD9
1565	NOTCH1
1566	MAMDC4
1567	TRAF2
1568	PSIP1
1569	RPS6
1570	MLLT3
1571	IFNB1
1572	IFNA2
1573	CDKN2A
1574	CDKN2B
1575	TEK
1576	TAF1L
1577	ENHO
1578	FANCG
1579	TESK1
1580	TLN1
1581	NPR2
1582	SPAG8
1583	MELK
1584	PAX5
1585	JAK2
1586	PIP5K1B
1587	PRKACG
1588	TRPM6
1589	GNAQ
1590	PTPRD
1591	TLE1
1592	NTRK2
1593	DAPK1
1594	CTSL1
1595	CDK20
1596	SYK
1597	ROR2
1598	OMD
1599	WNK2
1600	FANCC
1601	PTCH1
1602	CTSL2
1603	BTK
1604	NRK
1605	GUCY2F
1606	PAK3
1607	SEPT6
1608	GRIA3
1609	XIAP
1610	ODZ1
1611	TLR7
1612	ELF4
1613	AIFM1
1614	GPR119
1615	MST4
1616	GPC3
1617	GPR112
1618	CD40LG
1619	MCF2
1620	FANCB
1621	PNCK
1622	SLC6A8
1623	SRPK3
1624	IRAK1
1625	FLNA
1626	FIGF
1627	F8
1628	MTCP1NB
1629	MTCP1
1630	BRCC3
1631	BMX
1632	CDKL5
1633	RPS6KA3
1634	PDK3
1635	PRKX
1636	MAGEB16
1637	CASK
1638	KDM6A
1639	CDK16
1640	ARAF
1641	ELK1
1642	SSX1
1643	SSX4
1644	PORCN
1645	WAS
1646	GATA1
1647	HDAC6
1648	PIM2
1649	TFE3
1650	CACNA1F
1651	AKAP4
1652	NUDT10
1653	NUDT11
1654	WNK3
1655	ITIH5L
1656	FAM123B
1657	MSN
1658	HEPH
1659	AR
1660	FOXO4
1661	NONO
1662	TAF1
1663	HDAC8
1664	KIAA2022
1665	ATRX
1666	TBX22
1667	RPS6KA6

## Sheet: Supplementary Table S7
Supplementary Table S7. List of 24 anti-cancer drugs. This study includes the IC50 values in 451 cancer cell lines for those anti-cancer drugs downloaded from CCLE database.
Drugs	Target(s)
Erlotinib	EGFR
Lapatinib	EGFR, HER2
PHA-665752	c-MET
PF-2341066	c-MET, ALK
TAE684	ALK
Vandetanib	Abl, EGFR, Flt3, C-KIT, RET, VEGFR-1, KDR, FLT4
Nilotinib	Abl/Bcr-Abl
AZD0530	Src, Abl/Bcr-Abl, EGFR
Sorafenib	Flt3, C-KIT, PDGFRbeta, RET, Raf kinase B, Raf kinase C, VEGFR-1, KDR, FLT4
TKI258	EGFR, FGFR1, PDGFRbeta, VEGFR-1, KDR
PD-0332991	CDK4/6
AEW541	IGF-1R
RAF265	Raf kinase B, KDR
PLX4720	RAF
PD-0325901	MEK
AZD6244	MEK
Nutlin-3	MDM2
LBW242	IAP
17-AAG	HSP90
L-685458	Gamma Secretase
Panobinostat	HDAC
Paclitaxel	beta-tubulin
Irinotecan	Topoisomerase I
Topotecan	Topoisomerase I

## Sheet: Supplementary Table S8
	Supplementary Table S8. List of top 100 gene mutation-drug response pairs obtained by DI and MI methods. 40,008 gene mutation and drug response pairs are ranked in the descending order of DI values and MI values respectively. Interaction types are classified and annotated with reference including PubMed ID, author, journal, and, year.
	Direct information					Mutual information
Ranking	Gene	Drug	Interaction Type	PMID	Information	Gene	Drug	Interaction Type	PMID	Information
1	BRAF	PD_0325901	True-Strong	17126425	McCubrey JA, Biochim Biophys Acta, 2007	RAGE	TAE684	Predicted
2	BRAF	PLX4720	True-Strong	24735766	Michaelis M, J Pharm Pharm Sci, 2014	RNASEL	TAE684	Predicted
3	BRAF	AZD6244	True-Strong	19637312	Balmanno K, Int J Cancer, 2009	TEX14	TAE684	Predicted
4	KRAS	PD_0325901	True-Strong	25815366	Knickelbein K, Genes Dis, 2015	FGFR4	TAE684	Predicted
5	TP53	TKI258	True-Strong	24238094	Man WY, J Cell Mol Med, 2014	NSD1	TAE684	Predicted
6	TP53	Nutlin_3	True-Strong	22170099	Michaelis M, Cell Death Dis, 2011	NLRP1	TKI258	Predicted
7	TP53	PD_0325901	True-Strong	18685611	McCubrey JA, Leukemia, 2008	TAOK2	TAE684	Predicted
8	CREB3L2	PD_0325901	True	20495567	Sheng Z, Nat Med, 2010	AFF4	RAF265	Predicted
9	TP53	AZD6244	True-Strong	18685611	McCubrey JA, Leukemia, 2008	FLNB	TAE684	Predicted
10	TLK1	Irinotecan	Predicted			HEPH	TAE684	Predicted
11	TP53	Lapatinib	True-Strong	22068033	Huang S, Cancer Res, 2011	AFF3	TAE684	Predicted
12	GRIN2B	Lapatinib	Predicted			ADHFE1	TKI258	Predicted
13	RAPGEF2	Lapatinib	TRUE	21963850	Huang M, Oncogene, 2012	CYFIP1	TAE684	Predicted
14	NIN	ZD_6474	True	21791570; 20648061	Li J, Cancer Prev Res (Phila), 2011; Hur EM, Nat Rev Neurosci. 2010	MAPKBP1	RAF265	True	23341463	Cohen-Katsenelson K, J Biol Chem, 2013
15	KLK7	AEW541	Predicted			PIP5K1B	TAE684	True	22843869	Boller D, Anticancer Res, 2012
16	AAK1	Lapatinib	True	25653444	Neveu G, J Virol, 2015	UBR5	TAE684	Predicted
17	DNAH8	Topotecan	Predicted			NTRK3	TAE684	True	23811600	Taipale M, Nat Biotechnol, 2013
18	MAF	Irinotecan	True	10468612;10747965	Gobert C, Proc Natl Acad Sci U S A, 1999; Hale TK, J Biol Chem, 2000	CSPP1	TKI258	Predicted
19	NEK9	AZD0530	Predicted			EGF	TAE684	True-Strong	22553343	Yamada T, Clin Cancer Res, 2012
20	MAPKAPK3	PLX4720	True	24705157	Moens U, Genes (Basel), 2013	IKZF1	TKI258	Predicted
21	KRAS	Topotecan	True-Strong	22613949	Steckel M, Cell Res, 2012	SKIL	TAE684	Predicted
22	BIRC6	Sorafenib	True-Strong	25196217	Tang W, Int J Cancer, 2015	STK40	TAE684	Predicted
23	NCOA3	AZD6244	True-Strong	22977234	Wu Z, J Biol Chem, 2012	BLNK	TAE684	Predicted
24	ETV1	Erlotinib	True-Strong	20927104	Chi P, Nature, 2010	SCYL1	RAF265	Predicted
25	KRAS	TKI258	True-Strong	18802721	van Krieken JH, Virchows Arch, 2008	OMG	TAE684	Predicted
26	MAML2	PD_0325901	Predicted			SPEG	TAE684	True
27	NRAS	AZD6244	True-Strong	25361812	Burgess MR, Blood, 2014	SRPK1	TAE684	Predicted
28	DNAH8	Irinotecan	Predicted			PARP9	TAE684	Predicted
29	NPM1	Irinotecan	Predicted			DLL1	TAE684	Predicted
30	NFKBIA	x17_AAG	True	20862547	Bai L1, Apoptosis, 2011	TRPM6	TAE684	Predicted
31	LAMA1	AEW541	True	16408277	Jiang Y, J Cell Biochem, 2006	LATS2	TAE684	Predicted
32	RPS6KL1	PD_0332991	True	25002028	Vora SR, Cancer Cell, 2014	EIF4E	TKI258	True	20501844	Pond AC, Cancer Res, 2010
33	ADAM17	PF2341066	True	24931611	Van Schaeybroeck S1, Cell Rep, 2014	CDC73	TAE684	Predicted
34	DDR2	Irinotecan	Predicted			FLT3	RAF265	True	22368270	Man CH, Blood, 2012
35	RECQL4	TKI258	Predicted			PRKD1	TAE684	Predicted
36	NRAS	PD_0325901	True-Strong	25361812	Burgess MR, Blood, 2014	PICALM	TAE684	Predicted
37	PGR	AEW541	True-Strong	21974810	Choura M, Biol Direct, 2011	NOTCH2	AEW541	True	16901920	Frommer KW, J Mol Endocrinol, 2006
38	ALPK2	PD_0332991	Predicted			CASK	Topotecan	Predicted
39	RPS6KL1	Sorafenib	Predicted			NUAK2	TAE684	Predicted
40	CSF1R	Irinotecan	Predicted			CYP3A4	TAE684	Predicted
41	EPHB6	PD_0332991	Predicted			MLLT10	TAE684	Predicted
42	CAD	L_685458	Predicted			LRRK1	TAE684	Predicted
43	APC	AEW541	True	11035789	Playford MP, Proc Natl Acad Sci U S A, 2000	TAF1	TAE684	Predicted
44	KRAS	ZD_6474	True-Strong	18802721	van Krieken JH, Virchows Arch, 2008	NGF	TAE684	Predicted
45	TP53	PLX4720	True	18685611	McCubrey JA, Leukemia, 2008	WDHD1	TAE684	Predicted
46	HDAC6	Nilotinib	True	15937340	Bali P, J Biol Chem, 2005	CDH3	AEW541	True	24442140	van Roy F, Nat Rev Cancer, 2014
47	MECOM	PD_0332991	Predicted			RBPJ	TAE684	True	25784717	Wei Y, Mol Cancer Res, 2015
48	RASGRF1	PD_0325901	True	25421944	Manyes L, BMC Genomics, 2014	ZNF384	TAE684	Predicted
49	MSH3	AZD0530	Predicted			EIF3A	TAE684	Predicted
50	PIK3C2G	Irinotecan	True	26175935	Demel HR, Am J Cancer Res, 2015	TSSK3	TAE684	Predicted
51	RBPJ	Irinotecan	True	24675401	Teschendorff AE, Methods, 2014	GATS	TAE684	Predicted
52	AKAP6	x17_AAG	True	14607242	Kurose H, Life Sci, 2003	PER1	TAE684	Predicted
53	MAP3K4	TKI258	True-Strong	19753101	Bogani D, PLoS Biol, 2009	TAOK3	TAE684	Predicted
54	MECOM	Topotecan	Predicted			TLK2	TAE684	Predicted
55	PIK3C2G	PF2341066	True	23576023	Trovato M, Endocrine, 2013	MYST3	RAF265	Predicted
56	NLRP3	Irinotecan	True-Strong	24952429	Arifa RD, Am J Pathol, 2014	WIF1	AZD0530	True	21743455	Malinauskas T, Nat Struct Mol Biol, 2011
57	TGFB2	Erlotinib	True-Strong	22927667	Bedi A, Mol Cancer Ther, 2012	RCBTB2	RAF265	Predicted
58	KRAS	x17_AAG	True-Strong	22451720	Azoitei N, J Exp Med, 2012	TFR2	AZD0530	Predicted
59	CHIC2	Nilotinib	Predicted			TBCK	TAE684	Predicted
60	ATM	PHA_665752	True	21779429	Medová M, Genes Cancer, 2010	KIAA1804	TAE684	Predicted
61	CHD5	Sorafenib	Predicted			TMPO	TAE684	Predicted
62	MLLT3	RAF265	Predicted			PRRX1	AZD0530	Predicted
63	BRAF	x17_AAG	True-Strong	18375819	Banerji U, Mol Cancer Ther, 2008	CDKL3	TAE684	Predicted
64	BMP4	Irinotecan	Predicted			FBXW7	RAF265	True	23154983	de la Cova C, Genes Dev, 2012
65	LAMA1	Topotecan	Predicted			SGK269	TAE684	Predicted
66	PLCG2	PF2341066	Predicted			SP1	TKI258	True-Strong	14593115	Bonello MR, J Biol Chem, 2004
67	CXCL12	PD_0332991	Predicted			BIRC6	TAE684	True-Strong	26001147	Shan L, J Thorac Oncol, 2015
68	PIK3CA	PD_0325901	True-Strong	19401449	Wee S, Cancer Res, 2009	GLYAT	TKI258	Predicted
69	NCOA3	PD_0325901	True	22977234	Wu Z, J Biol Chem, 2012	IDH2	TKI258	True	22824796	Wang P, Oncogene, 2013
70	PBX1	AEW541	Predicted			ASTN1	TAE684	Predicted
71	TMEM123	ZD_6474	Predicted			CNTN1	TAE684	Predicted
72	FBN1	Erlotinib	True	12067969	Lal A, Cancer Res, 2002	CAMKV	RAF265	Predicted
73	BRD2	AZD6244	True	24194944	Zang K, PLoS One, 2013	JAK2	TAE684	True	12691918	Ruchatz H, Exp Hematol, 2003
74	PBX1	PF2341066	Predicted			RBPJ	Topotecan	True	24675401	Teschendorff AE, Methods, 2014
75	TP53	PF2341066	True-Strong	9920903	Seol DW, J Biol Chem, 1999	JARID2	RAF265	Predicted
76	RPS6KL1	LBW242	Predicted			ADAM22	TAE684	Predicted
77	KLK7	Topotecan	Predicted			BAP1	TAE684	Predicted
78	APC	Irinotecan	Predicted			TTK	TAE684	Predicted
79	BRAF	AZD0530	True-Strong	12221082	Schmitt JM, J Biol Chem, 2002	MAPK10	TAE684	Predicted
80	TRIM33	Erlotinib	True	25639486	Xue J, Nat Commun, 2015	FANCM	TAE684	Predicted
81	NOTCH4	TKI258	True	16878155	Raafat A, Oncogene, 2007	BMPR2	Topotecan	Predicted
82	CHD1	Topotecan	True	21468231	Durand-Dubief M, Transcription, 2011	KPNA5	RAF265	Predicted
83	ALPK1	Nilotinib	Predicted			PHIP	RAF265	Predicted
84	LATS2	Irinotecan	Predicted			RPS6KA3	RAF265	True	11180593	Delaunoy J, Hum Mutat, 2001
85	PDE4DIP	PD_0325901	True	10851231	Liu H, J Biol Chem, 2000	LRRC2	TAE684	Predicted
86	ALPK2	PD_0325901	Predicted			RIF1	RAF265	Predicted
87	DYRK1A	PD_0332991	True	21126318	Becker W, FEBS J, 2011	HGF	TAE684	True-Strong	22553343	Yamada T, Clin Cancer Res, 2012
88	EPHB1	RAF265	True	20039322	Herath NI, Int J Cancer, 2010	FBN2	Topotecan	Predicted
89	CIT	Irinotecan	Predicted			XPA	TAE684	Predicted
90	TRIM33	TAE684	Predicted			NFKB1	TAE684	True	16108830	Nishikori M, Cancer Sci, 2005
91	KRAS	AZD6244	True-Strong	19637312	Balmanno K, Int J Cancer, 2009	PRKCG	TAE684	Predicted
92	DDR2	Lapatinib	True	26362312	Xie B, J Exp Clin Cancer Res, 2015	CCR4	TAE684	True	21044233	Ishida T, Cancer Sci, 2011
93	ALPK1	RAF265	Predicted			GAB1	Erlotinib	True-Strong	25730908	Schneeberger VE, Oncotarget, 2015
94	TP63	PF2341066	True	28153507	Wang X, Hum Pathol, 2017	DDX10	Topotecan	Predicted	17116492; 15100157	Morerio C, Cancer Genet Cytogenet, 2006; Gurevich RM, Blood, 2004
95	ROBO2	PD_0332991	Predicted			LYN	TKI258	True	19267251	Somanath PR, Angiogenesis, 2009
96	BCR	PD_0332991	True-Strong	10477583	Tanguay D, J Immunol, 1999	CDC42BPA	AZD0530	Predicted
97	CCR6	PD_0332991	Predicted			PDK4	RAF265	True	21852536	Grassian AR, Genes Dev, 2011
98	ASPH	Nilotinib	True	18398726	Schmidt S, Leuk Lymphoma, 2008	ERCC2	RAF265	Predicted
99	EDN1	PD_0325901	True	N/A	B. Bhattacharya, European Journal of Cancer, 2014	LRP6	Nilotinib	Predicted
100	KRAS	PD_0332991	True	25806225	de Castro Carpeño J, Transl Lung Cancer Res, 2013	EPHA8	RAF265	True	15782114	Grassian AR, Genes De, 2011

## Sheet: Supplementary Table S9
Supplementary Table S9. List of 345 cancer genes profiled for mRNA expression level downloaded from CCLE database.
No.	Gene Names
1	ABL1
2	ABL2
3	ACSL3
4	AKAP9
5	AKT1
6	AKT2
7	ALK
8	APC
9	ARHGEF12
10	ARNT
11	ASPSCR1
12	ASXL1
13	ATF1
14	ATIC
15	ATM
16	BCL10
17	BCL11A
18	BCL11B
19	BCL2
20	BCL3
21	BCL6
22	BCL7A
23	BCL9
24	BCR
25	BIRC3
26	BLM
27	BMPR1A
28	BRAF
29	BRCA1
30	BRCA2
31	BRD3
32	BRD4
33	BRIP1
34	BTG1
35	BUB1B
36	CANT1
37	CARD11
38	CARS
39	CBFA2T3
40	CBFB
41	CBL
42	CBLB
43	CBLC
44	CCND1
45	CCND2
46	CCND3
47	CD74
48	CDH1
49	CDH11
50	CDK4
51	CDK6
52	CDKN2A
53	CDKN2C
54	CDX2
55	CEBPA
56	CHCHD7
57	CHIC2
58	CHN1
59	CIC
60	CLTC
61	CLTCL1
62	COL1A1
63	COX6C
64	CREB1
65	CREB3L2
66	CREBBP
67	CRTC3
68	CTNNB1
69	CYLD
70	DDB2
71	DDIT3
72	DDX10
73	DDX5
74	DDX6
75	DEK
76	DICER1
77	EGFR
78	EIF4A2
79	ELF4
80	ELK4
81	ELL
82	ELN
83	EML4
84	EP300
85	EPS15
86	ERBB2
87	ERCC2
88	ERCC3
89	ERCC4
90	ERG
91	ETV1
92	ETV4
93	ETV5
94	ETV6
95	EWSR1
96	EXT1
97	EXT2
98	EZH2
99	FAM123B
100	FANCA
101	FANCC
102	FANCD2
103	FANCE
104	FANCF
105	FANCG
106	FBXW7
107	FCGR2B
108	FEV
109	FGFR1
110	FGFR1OP
111	FGFR2
112	FGFR3
113	FH
114	FIP1L1
115	FLCN
116	FLI1
117	FLT3
118	FNBP1
119	FOXL2
120	FOXP1
121	FSTL3
122	FUS
123	GAS7
124	GATA1
125	GATA2
126	GNAS
127	GOLGA5
128	GOPC
129	GPC3
130	GPHN
131	HERPUD1
132	HIP1
133	HLF
134	HMGA1
135	HMGA2
136	HNRNPA2B1
137	HOOK3
138	HOXA11
139	HOXA13
140	HOXC11
141	HOXC13
142	HOXD11
143	HOXD13
144	HRAS
145	IDH1
146	IDH2
147	IKZF1
148	IL2
149	IL21R
150	IL6ST
151	IRF4
152	ITK
153	JAK2
154	JAK3
155	JAZF1
156	KDM5A
157	KDM6A
158	KDR
159	KIAA1549
160	KIT
161	KLK2
162	KRAS
163	KTN1
164	LASP1
165	LCK
166	LCP1
167	LHFP
168	LIFR
169	LMO1
170	LMO2
171	LPP
172	LYL1
173	MAF
174	MAFB
175	MALT1
176	MAML2
177	MAP2K4
178	MDM2
179	MDM4
180	MDS2
181	MEN1
182	MET
183	MITF
184	MKL1
185	MLF1
186	MLH1
187	MLL
188	MLLT1
189	MLLT10
190	MLLT3
191	MLLT4
192	MLLT6
193	MN1
194	MPL
195	MSH2
196	MSH6
197	MSI2
198	MSN
199	MST1R
200	MTCP1
201	MUC1
202	MUTYH
203	MYC
204	MYCL1
205	MYCN
206	MYH11
207	MYH9
208	NACA
209	NCAPD2
210	NCAPD3
211	NCAPG
212	NCAPG2
213	NCAPH
214	NCAPH2
215	NCOA1
216	NCOA2
217	NCOA4
218	NF1
219	NF2
220	NFKB2
221	NIN
222	NONO
223	NOTCH1
224	NOTCH2
225	NPM1
226	NR4A3
227	NRAS
228	NSD1
229	NTRK1
230	NTRK3
231	NUMA1
232	NUP214
233	NUP98
234	OLIG2
235	OMD
236	PAFAH1B2
237	PALB2
238	PAX3
239	PAX5
240	PAX7
241	PAX8
242	PBX1
243	PCM1
244	PCSK7
245	PDE4DIP
246	PDGFB
247	PDGFRA
248	PDGFRB
249	PER1
250	PHOX2B
251	PICALM
252	PIK3CA
253	PIK3R1
254	PIM1
255	PLAG1
256	PML
257	PMS1
258	POU2AF1
259	PPARG
260	PRCC
261	PRDM16
262	PRF1
263	PRKAR1A
264	PTCH1
265	PTEN
266	PTPN11
267	RAF1
268	RANBP17
269	RAP1GDS1
270	RARA
271	RB1
272	RBM15
273	RECQL4
274	REL
275	RET
276	ROS1
277	RPL22
278	RPN1
279	RUNX1
280	SDHB
281	SDHC
282	SDHD
283	SET
284	SETD2
285	SFPQ
286	SH3GL1
287	SLC45A3
288	SMAD4
289	SMARCA4
290	SMARCB1
291	SMC2
292	SMC4
293	SMO
294	SOCS1
295	SRGAP3
296	SS18
297	SS18L1
298	SSX1
299	STK11
300	STL
301	SUFU
302	SUZ12
303	SYK
304	TAF15
305	TAL1
306	TAL2
307	TCF12
308	TCF3
309	TCL1A
310	TCL6
311	TET2
312	TFE3
313	TFEB
314	TFG
315	TFPT
316	TFRC
317	THRAP3
318	TLX1
319	TLX3
320	TMPRSS2
321	TNFRSF17
322	TOP1
323	TP53
324	TPM3
325	TPM4
326	TPR
327	TRIM27
328	TRIM33
329	TRIP11
330	TSC1
331	TSC2
332	TSHR
333	TTL
334	USP6
335	VHL
336	WAS
337	WHSC1
338	WHSC1L1
339	WRN
340	WT1
341	XPA
342	XPC
343	ZNF331
344	ZNF384
345	ZNF521

## Sheet: Supplementary Table S10
Supplementary Table S10. List of top 100 gene expression-drug response pairs obtained by DI and MI methods.8,280 gene mutation and drug response pairs are ranked in the descending order of DI values and MI values respectively. Interaction types are classified and annotated with reference including PubMed ID, author, journal, and, year.
Direct information					Mutual information
Gene	Drug	Interaction Type	PMID	Information	Gene	Drug	Interaction Type	PMID	Information
MDM2	Nutlin_3	True-Strong	18646312	Arva NC, Ethn Dis, 2008	EIF4A2	PD_0325901	True-Strong	25079330	Boussemart L, Nature, 2014
PLAG1	TKI258	True-Strong	26684754	Kumar-Sinha C, Genome Med, 2015	CARS	AEW541	Predicted
PIK3CA	L_685458	True	17996644; 23901284	Gutierrez A, Cancer Cell, 2007; Olsauskas-Kuprys R, Onco Targets Ther, 2013	PTEN	Irinotecan	True-Strong	12006545	Saga Y, Clin Cancer Res, 2002
RAF1	Lapatinib	True-Strong	26513016	Hsiao YC, Oncotarget, 2015	TRIP11	Lapatinib	Predicted
KDM5A	PHA_665752	Predicted			TTL	Erlotinib	Predicted
CBFB	PD_0325901	True	26418744	Huang S, Elife, 2015	JAZF1	AZD6244	Predicted
ETV4	PD_0325901	True	24089499	Fontanet P, J Neurosci, 2013	RPL22	Irinotecan	Predicted
TFRC	TKI258	Predicted			NACA	TAE684	Predicted
MLL	Lapatinib	True	25202072	Eucker J, Anticancer Res, 2014	TFE3	Topotecan	Predicted
NCAPH	Irinotecan	Predicted			VHL	AZD6244	TRUE	9346879	Pal S, J Biol Chem, 1997
BRAF	Irinotecan	True	27729313	Hong DS, Cancer Discov, 2016	STK11	LBW242	TRUE	14985505	Shaw RJ, Proc Natl Acad Sci U S A, 2004
SMC2	AEW541	Predicted			ARNT	AEW541	TRUE	12149254	Fukuda R, J Biol Chem, 2002
MLH1	ZD_6474	True-Strong	25823662	Chiu CH, Oncotarget, 2015	NUMA1	AEW541	Predicted
HOXA13	Nilotinib	Predicted			MAML2	Paclitaxel	Predicted
CEBPA	TAE684	Predicted			ARHGEF12	Panobinostat	Predicted
LASP1	x17_AAG	Predicted			PIM1	RAF265	Predicted
MLF1	RAF265	True	22151054; 19049963	Molzan M, FEBS J, 2012;Fischer A, J Biol Chem, 2009	MYH9	AZD0530	TRUE	22366308	Chiu HC, Mol Oncol, 2012
MDM2	PF2341066	True	17329361	Moumen A, Development, 2007	SMARCA4	PD_0332991	TRUE	14729964	Kang H, Mol Cell Biol, 2004
TRIM27	L_685458	Predicted			IKZF1	RAF265	Predicted
FIP1L1	Topotecan	True	26370899; 26784695	Santos-Pereira JM, Nat Rev Genet, 2015; Marinello J, PLoS One, 2016	HLF	Panobinostat	Predicted
PAX5	Lapatinib	True	10368252	Adshead JM, BJU Int, 1999	SUFU	LBW242	Predicted
PALB2	x17_AAG	True-Strong	19369211; 22869732	Sy SM, Proc Natl Acad Sci U S A, 2009; Stecklein SR, Proc Natl Acad Sci U S A, 2012	EML4	L_685458	Predicted
FSTL3	TAE684	Predicted			HOXA13	TAE684	Predicted
SOCS1	Topotecan	Predicted			ETV6	Paclitaxel	Predicted
FNBP1	ZD_6474	Predicted			AKT1	Paclitaxel	True-Strong	17404021	Kim SH, Ann N Y Acad Sci, 2007
TLX3	L_685458	True-Strong	19835636	Nagel S, BMC Cancer, 2009	GOPC	Topotecan	Predicted
TPM4	AEW541	Predicted			ELF4	TAE684	Predicted
TFEB	AZD6244	True-Strong	22343943	Settembre C, EMBO J, 2012	RET	TAE684	Predicted
NF1	Topotecan	Predicted			IDH2	AZD6244	Predicted
SS18	L_685458	Predicted			NSD1	AEW541	TRUE	15362962	De Boer L, Eur J Endocrinol, 2004
NOTCH2	TKI258	True	25957400	Baeten JT, J Biol Chem, 2015	FANCF	LBW242	TRUE	23440494	He M, Oncol Rep, 2013
CANT1	ZD_6474	Predicted			SS18	PD_0325901	TRUE	21234732	Cai W, Pathol Oncol Res, 2011
EGFR	AEW541	True	24063949	Skandalis SS, Matrix Biol, 2014	TPM4	LBW242	Predicted
TP53	RAF265	True-Strong	25288756	Drosten M, Proc Natl Acad Sci U S A, 2014	CEBPA	TAE684	Predicted
EIF4A2	Lapatinib	True	25079330	Boussemart L, Nature, 2014	SMARCB1	ZD_6474	TRUE	26370283	Darr J, Mol Cancer, 2015
RARA	LBW242	True	8822201	Mehta K, Cell Growth Differ, 1996	EXT2	Lapatinib	True-Strong	23338612	Masica DL, Cancer Res, 2013
CCND1	PD_0332991	True-Strong	19874578	Finn RS, Breast Cancer Res, 2009	TP53	PHA_665752	TRUE	9920903	Seol DW, J Biol Chem, 1999
HOXA11	LBW242	True	14551265	Wong KH, Mol Endocrinol, 2004	FGFR1OP	AZD6244	Predicted
MAFB	TAE684	Predicted			PDE4DIP	Topotecan	Predicted
JAK2	AEW541	True-Strong	26692333	Osorio FG, Nat Med, 2016	TFG	Nutlin_3	Predicted
JAZF1	AEW541	Predicted			CANT1	Panobinostat	Predicted
PPARG	TAE684	Predicted			EGFR	Irinotecan	TRUE	26907945	Chauhan M, Curr Pharm Des, 2016
CBFB	L_685458	Predicted			MDM2	RAF265	TRUE	11057904	Ries S, Cell, 2000
IDH1	RAF265	True	24857351	Tabouret E, J Neurol Sci, 2014	BRCA2	Panobinostat	Predicted
MKL1	L_685458	Predicted			DDB2	PHA_665752	Predicted
TLX1	PD_0325901	Predicted			NCAPG2	Topotecan	Predicted
MLLT3	TKI258	Predicted			GOPC	RAF265	Predicted
BCL9	Irinotecan	Predicted			PPARG	PD_0325901	TRUE	25409143	Banks AS, Nature, 2015
REL	RAF265	True	8632900	Tobin D, Oncogene, 1996	OLIG2	Topotecan	TRUE	21464045	Lopez KA, Cancer Res, 2011
BCR	Lapatinib	True	24916698	Iglesia MD, Clin Cancer Res, 2014	LYL1	Topotecan	Predicted
MAF	Topotecan	True	10468612;10747965	Gobert C, Proc Natl Acad Sci U S A, 1999; Hale TK, J Biol Chem, 2000	KLK2	Erlotinib	Predicted
BCL6	Sorafenib	Predicted			CRTC3	ZD_6474	Predicted
ATM	PF2341066	True	23423860	Bhardwaj V, Cancer, 2013	HMGA1	17_AAG	Predicted
MUTYH	ZD_6474	Predicted			HOXA13	Nilotinib	Predicted
TPM3	TKI258	Predicted			EXT1	AZD6244	Predicted
PTEN	AEW541	True-Strong	20378689	Hägerstrand D, Neuro Oncol, 2010	HOXD13	Lapatinib	TRUE	15778992	Omi M, Dev Dyn, 2005
CLTC	Lapatinib	Predicted			FLI1	Sorafenib	Predicted
CDK6	AEW541	Predicted			PIK3R1	Erlotinib	Predicted	https://www.ncbi.nlm.nih.gov/pmc/articles/PMC2742444/
JAK2	RAF265	True-Strong	8876196	Xia K, Proc Natl Acad Sci U S A, 1996	VHL	TKI258	Predicted
HIP1	AZD6244	Predicted			GPHN	Panobinostat	Predicted
TAF15	x17_AAG	Predicted			TOP1	TKI258	TRUE	26907945	Chauhan M, Curr Pharm Des, 2016
HOXA13	L_685458	Predicted			SMARCA4	Irinotecan	True-Strong	26842758	Husain A, Nat Commun, 2016
XPA	TAE684	Predicted			BRAF	Erlotinib	True-Strong	12221082	Schmitt JM, J Biol Chem, 2002
PICALM	TKI258	Predicted			DDB2	ZD_6474	Predicted
SMARCA4	Irinotecan	True-Strong	26842758	Husain A, Nat Commun, 2016	HOOK3	L_685458	Predicted
MDM2	Lapatinib	True	26718225	Xu Y, Carcinogenesis, 2016	TFG	TKI258	Predicted
FGFR3	AZD0530	True-Strong	21152424	Ware KE, PLoS One, 2010	FAM123B	AZD6244	Predicted
BCL11A	AEW541	Predicted			JAZF1	Paclitaxel	Predicted
CBFB	Nilotinib	Predicted			CLTCL1	Nilotinib	Predicted
AKT1	Irinotecan	True-Strong	16331885	Shi Y, Neoplasia, 2005	ETV4	Sorafenib	TRUE	21143918	Keld R, Mol Cancer, 2010
CHIC2	Topotecan	Predicted			REL	PD_0332991	Predicted
EXT1	TAE684	Predicted			OLIG2	AZD6244	True-Strong	27783941	Modzelewska K, Cell Rep, 2016
HIP1	PF2341066	True	24790222	Mai A, J Cell Sci, 2014	USP6	TAE684	Predicted
EWSR1	Nutlin_3	True-Strong	22266186	Li Y, Cancer Lett, 2012	ETV6	Lapatinib	TRUE	27746161	Tsai YC, Cancer Lett, 2017
MN1	AEW541	Predicted			SDHB	Paclitaxel	Predicted
MITF	PF2341066	True	16455654	McGill GG, J Biol Chem, 2006	LPP	Irinotecan	Predicted
MUC1	x17_AAG	True-Strong	17114345	Ren J, Mol Cancer Res, 2006	SMO	TAE684	Predicted
PIM1	TKI258	True-Strong	25402006	Kotlyar M, Nat Methods, 2015	RPN1	Topotecan	Predicted
ETV5	Irinotecan	Predicted			BMPR1A	AZD0530	Predicted
LYL1	L_685458	Predicted			HOXC13	AEW541	Predicted
NOTCH1	Nilotinib	True	9581760	Giniger E, Neuron, 1998	PAX7	PD_0332991	Predicted
ETV1	PF2341066	Predicted			MDM4	PLX4720	TRUE	18172009	Gilkes DM, Mol Cell Biol, 2008
AKAP9	TKI258	Predicted			CREB1	RAF265	TRUE	17646388	Kim SW, Mol Cell Biol, 2007
CDKN2A	Topotecan	True	18004878	Bandyopadhyay K, Biochemistry, 2007	BRCA1	Irinotecan	Predicted
CCND1	Topotecan	True	18381438	Ambrosini G, Cancer Res, 2008	ETV1	AZD0530	TRUE	20927104	Chi P, Nature, 2010
FGFR1	AEW541	True	24818995	Scioli MG, J Cell Physiol., 2014	ZNF331	17_AAG	Predicted
CHIC2	Sorafenib	Predicted			ETV1	PF2341066	Predicted
LHFP	RAF265	Predicted			DDB2	Paclitaxel	Predicted
MYCN	PF2341066	Predicted			WRN	Paclitaxel	Predicted
HMGA2	AZD0530	True	26695438	Paladino D, Oncotarget, 2016	SS18	Erlotinib	TRUE	21234732	Cai W, Pathol Oncol Res, 2011
LIFR	AZD0530	Predicted			DDX10	PHA_665752	Predicted
TRIM27	TAE684	Predicted			MLH1	PD_0325901	TRUE	25219500	Fang M, Mol Cell, 2014
SET	Nutlin_3	Predicted			NCAPG	ZD_6474	Predicted
FOXL2	AEW541	Predicted			PRKAR1A	Paclitaxel	Predicted
TPM4	PF2341066	True-Strong	10934142	Lawrence B, Am J Pathol, 2000	ETV1	L_685458	Predicted
MLLT3	Irinotecan	Predicted			JAK2	AEW541	True-Strong	26692333	Osorio FG, Nat Med, 2016
COL1A1	L_685458	Predicted			ETV5	Irinotecan	Predicted
CHN1	Nilotinib	Predicted			BCL11A	PHA_665752	Predicted
PRDM16	TKI258	Predicted			CBFB	AZD0530	TRUE	26418744	Huang S, Elife, 2015
FANCD2	TAE684	Predicted			TFRC	AZD0530	Predicted

[truncated: 1 more sheets: Supplementary Table S11]
